# Supplementary material for: Post-transcriptional regulator Rbm47 elevates IL-10 production and promotes the immunosuppression of B cells
Source: Cell Mol Immunol. 2018 May 29;16(6):580–9. doi: 10.1038/s41423-018-0041-z (PMC6804925; doi:10.1038/s41423-018-0041-z)
Supplement: Supplementary file 2 — Supplemental Table [file 41423_2018_41_MOESM2_ESM.xlsx]

## Sheet: Exp1
Probe Set ID	Gene Symbol	Gene Description	3-Signal	4-Signal	log2(4/3)	fold change(4/3)	regulation	mRNA Accession	mRNA Source	mRna - Description	Chromosome	Strand	Start	Stop	GO Biological Process ID	GO Biological Process Term	GO Biological Process Evidence	GO Cellular Component ID	GO Cellular Component Term	GO Cellular Component Evidence	GO Molecular Function ID	GO Molecular Function Term	GO Molecular Function Evidence	Pathway Source	Pathway Name	Protein Domains - Source	Protein Domains - Accession or domain name	Protein Domains - Description	category
10589535	Ngp	neutrophilic granule protein	9.87995	4.37258	-5.50737	0.0219845	down	NM_008694 // ENSMUST00000035061 // L37297	RefSeq // ENSEMBL // GenBank	Mus musculus neutrophilic granule protein (Ngp), mRNA. // cdna:known chromosome:NCBIM37:9:110322254:110325514:1 gene:ENSMUSG00000032484 gene_biotype:protein_coding transcript_biotype:protein_coding // Mus musculus (clone B6) myeloid secondary granule protein mRNA.	chr9	+	110322344	110325516	GO:0008150 // GO:0008150 // GO:0008150	biological_process // biological_process // biological_process	no biological data available // no biological data available // no biological data available	GO:0005576 // GO:0031410 // GO:0005576 // GO:0031410 // GO:0005576 // GO:0031410	extracellular region // cytoplasmic vesicle // extracellular region // cytoplasmic vesicle // extracellular region // cytoplasmic vesicle	inferred from electronic annotation // inferred from direct assay // inferred from electronic annotation // inferred from direct assay // inferred from electronic annotation // inferred from direct assay	GO:0003674 // GO:0003674 // GO:0003674	molecular_function // molecular_function // molecular_function	no biological data available // no biological data available // no biological data available	---	---	Pfam // Pfam	IPR000010 // IPR001894	Proteinase inhibitor I25, cystatin // Cathelicidin	main
10576757	Fcer2a	Fc receptor, IgE, low affinity II, alpha polypeptide	10.62	5.15636	-5.46366	0.0226607	down	NM_013517 // NM_001253737 // NM_001253739 // NM_001253747 // NM_001253745 // NM_001253746 // ENSMUST00000111034 // ENSMUST00000044741 // ENSMUST00000074396 // ENSMUST00000005678 // ENSMUST00000111036 // NM_001253743 // BC119190	RefSeq // RefSeq // RefSeq // RefSeq // RefSeq // RefSeq // ENSEMBL // ENSEMBL // ENSEMBL // ENSEMBL // ENSEMBL // RefSeq // GenBank	Mus musculus Fc receptor, IgE, low affinity II, alpha polypeptide (Fcer2a), transcript variant 1, mRNA. // Mus musculus Fc receptor, IgE, low affinity II, alpha polypeptide (Fcer2a), transcript variant 2, mRNA. // Mus musculus Fc receptor, IgE, low affinity II, alpha polypeptide (Fcer2a), transcript variant 3, mRNA. // Mus musculus Fc receptor, IgE, low affinity II, alpha polypeptide (Fcer2a), tr…	chr8	-	3681737	3694174	GO:0002925 // GO:0051000 // GO:0051712 // GO:0051770 // GO:0002925 // GO:0051000 // GO:0051712 // GO:0051770 // GO:0002925 // GO:0051000 // GO:0051712 // GO:0051770 // GO:0002925 // GO:0051000 // GO:0051712 // GO:0051770 // GO:0002925 // GO:0051000 // GO:0051712 // GO:0051770 // GO:0002925 // GO:0051000 // GO:0051712 // GO:0051770 // GO:0002925 // GO:0051000 // GO:0051712 // GO:0051770 // GO:0002…	positive regulation of humoral immune response mediated by circulating immunoglobulin // positive regulation of nitric-oxide synthase activity // positive regulation of killing of cells of other organism // positive regulation of nitric-oxide synthase biosynthetic process // positive regulation of humoral immune response mediated by circulating immunoglobulin // positive regulation of nitric-oxid…	inferred from mutant phenotype // not recorded // not recorded // not recorded // inferred from mutant phenotype // not recorded // not recorded // not recorded // inferred from mutant phenotype // not recorded // not recorded // not recorded // inferred from mutant phenotype // not recorded // not recorded // not recorded // inferred from mutant phenotype // not recorded // not recorded // not r…	GO:0009897 // GO:0016020 // GO:0016021 // GO:0009897 // GO:0016020 // GO:0016021 // GO:0009897 // GO:0016020 // GO:0016021 // GO:0009897 // GO:0016020 // GO:0016021 // GO:0009897 // GO:0016020 // GO:0016021 // GO:0009897 // GO:0016020 // GO:0016021 // GO:0009897 // GO:0016020 // GO:0016021 // GO:0009897 // GO:0016020 // GO:0016021 // GO:0009897 // GO:0016020 // GO:0016021 // GO:0009897 // GO:0016…	external side of plasma membrane // membrane // integral to membrane // external side of plasma membrane // membrane // integral to membrane // external side of plasma membrane // membrane // integral to membrane // external side of plasma membrane // membrane // integral to membrane // external side of plasma membrane // membrane // integral to membrane // external side of plasma membrane // mem…	inferred from direct assay // inferred from electronic annotation // inferred from electronic annotation // inferred from direct assay // inferred from electronic annotation // inferred from electronic annotation // inferred from direct assay // inferred from electronic annotation // inferred from electronic annotation // inferred from direct assay // inferred from electronic annotation // inferr…	GO:0004872 // GO:0019863 // GO:0030246 // GO:0046872 // GO:0004872 // GO:0019863 // GO:0030246 // GO:0046872 // GO:0004872 // GO:0019863 // GO:0030246 // GO:0046872 // GO:0004872 // GO:0019863 // GO:0030246 // GO:0046872 // GO:0004872 // GO:0019863 // GO:0030246 // GO:0046872 // GO:0004872 // GO:0019863 // GO:0030246 // GO:0046872 // GO:0004872 // GO:0019863 // GO:0030246 // GO:0046872 // GO:0004…	receptor activity // IgE binding // carbohydrate binding // metal ion binding // receptor activity // IgE binding // carbohydrate binding // metal ion binding // receptor activity // IgE binding // carbohydrate binding // metal ion binding // receptor activity // IgE binding // carbohydrate binding // metal ion binding // receptor activity // IgE binding // carbohydrate binding // metal ion bindi…	inferred from electronic annotation // inferred from electronic annotation // inferred from electronic annotation // inferred from electronic annotation // inferred from electronic annotation // inferred from electronic annotation // inferred from electronic annotation // inferred from electronic annotation // inferred from electronic annotation // inferred from electronic annotation // inferred …	---	---	Pfam // Pfam // Pfam // Pfam // Pfam	IPR001304 // IPR001304 // IPR001304 // IPR001304 // IPR001304	C-type lectin // C-type lectin // C-type lectin // C-type lectin // C-type lectin	main
10358408	Rgs1	regulator of G-protein signaling 1	9.49644	5.09315	-4.40329	0.0472584	down	NM_015811 // ENSMUST00000172388 // AF215667 // BC028634 // ENSMUST00000167317 // ENSMUST00000170870 // ENSMUST00000027604 // ENSMUST00000169409 // ENSMUST00000167812 // ENSMUST00000169042 // AK154394 // GENSCAN00000005649	RefSeq // ENSEMBL // GenBank // GenBank // ENSEMBL // ENSEMBL // ENSEMBL // ENSEMBL // ENSEMBL // ENSEMBL // GenBank HTC // ENSEMBL	Mus musculus regulator of G-protein signaling 1 (Rgs1), mRNA. // cdna:known chromosome:NCBIM37:1:146091803:146096372:-1 gene:ENSMUSG00000026358 gene_biotype:protein_coding transcript_biotype:protein_coding // Mus musculus regulator of G-protein signaling 1 mRNA, complete cds. // Mus musculus regulator of G-protein signaling 1, mRNA (cDNA clone MGC:41114 IMAGE:1328269), complete cds. // cdna:known…	chr1	-	146091725	146096189	GO:0007186 // GO:0009968 // GO:0038032 // GO:0007186 // GO:0009968 // GO:0038032 // GO:0007186 // GO:0009968 // GO:0038032 // GO:0007186 // GO:0009968 // GO:0038032 // GO:0007186 // GO:0009968 // GO:0038032 // GO:0007186 // GO:0009968 // GO:0038032 // GO:0007186 // GO:0009968 // GO:0038032 // GO:0007186 // GO:0009968 // GO:0038032 // GO:0007186 // GO:0009968 // GO:0038032 // GO:0007186 // GO:0009…	G-protein coupled receptor signaling pathway // negative regulation of signal transduction // termination of G-protein coupled receptor signaling pathway // G-protein coupled receptor signaling pathway // negative regulation of signal transduction // termination of G-protein coupled receptor signaling pathway // G-protein coupled receptor signaling pathway // negative regulation of signal transdu…	traceable author statement // inferred from electronic annotation // inferred from electronic annotation // traceable author statement // inferred from electronic annotation // inferred from electronic annotation // traceable author statement // inferred from electronic annotation // inferred from electronic annotation // traceable author statement // inferred from electronic annotation // inferr…	GO:0005737 // GO:0005886 // GO:0005886 // GO:0005737 // GO:0005886 // GO:0005886 // GO:0005737 // GO:0005886 // GO:0005886 // GO:0005737 // GO:0005886 // GO:0005886 // GO:0005737 // GO:0005886 // GO:0005886 // GO:0005737 // GO:0005886 // GO:0005886 // GO:0005737 // GO:0005886 // GO:0005886 // GO:0005737 // GO:0005886 // GO:0005886 // GO:0005737 // GO:0005886 // GO:0005886 // GO:0005737 // GO:0005…	cytoplasm // plasma membrane // plasma membrane // cytoplasm // plasma membrane // plasma membrane // cytoplasm // plasma membrane // plasma membrane // cytoplasm // plasma membrane // plasma membrane // cytoplasm // plasma membrane // plasma membrane // cytoplasm // plasma membrane // plasma membrane // cytoplasm // plasma membrane // plasma membrane // cytoplasm // plasma membrane // plasma mem…	not recorded // not recorded // traceable author statement // not recorded // not recorded // traceable author statement // not recorded // not recorded // traceable author statement // not recorded // not recorded // traceable author statement // not recorded // not recorded // traceable author statement // not recorded // not recorded // traceable author statement // not recorded // not recorde…	GO:0005096 // GO:0005096 // GO:0005096 // GO:0005096 // GO:0005096 // GO:0005096 // GO:0005096 // GO:0005096 // GO:0005096 // GO:0005096 // GO:0005096 // GO:0005096 // GO:0005096 // GO:0005096 // GO:0005096 // GO:0005096 // GO:0005096 // GO:0005096 // GO:0005096 // GO:0005096 // GO:0005096 // GO:0005096	GTPase activator activity // GTPase activator activity // GTPase activator activity // GTPase activator activity // GTPase activator activity // GTPase activator activity // GTPase activator activity // GTPase activator activity // GTPase activator activity // GTPase activator activity // GTPase activator activity // GTPase activator activity // GTPase activator activity // GTPase activator activ…	not recorded // traceable author statement // not recorded // traceable author statement // not recorded // traceable author statement // not recorded // traceable author statement // not recorded // traceable author statement // not recorded // traceable author statement // not recorded // traceable author statement // not recorded // traceable author statement // not recorded // traceable autho…	GenMAPP // GenMAPP // GenMAPP // GenMAPP // GenMAPP // GenMAPP	Calcium_regulation_in_cardiac_cells // Smooth_muscle_contraction // Calcium_regulation_in_cardiac_cells // Smooth_muscle_contraction // Calcium_regulation_in_cardiac_cells // Smooth_muscle_contraction	Pfam // Pfam	IPR000342 // IPR000342	Regulator of G protein signalling // Regulator of G protein signalling	main
10522800	---	---	8.23631	3.85731	-4.379	0.0480606	down	ENSMUST00000082925	ENSEMBL	ncrna:snRNA chromosome:NCBIM37:5:86508791:86508960:1 gene:ENSMUSG00000064859 gene_biotype:snRNA transcript_biotype:snRNA	chr5	+	86508791	86508963	---	---	---	---	---	---	---	---	---	---	---	---	---	---	main
10504838	Nr4a3	nuclear receptor subfamily 4, group A, member 3	9.12537	4.76145	-4.36392	0.0485655	down	ENSMUST00000030025 // ENSMUST00000153369 // NM_015743 // BC068150 // ENSMUST00000133539 // ENSMUST00000154186	ENSEMBL // ENSEMBL // RefSeq // GenBank // ENSEMBL // ENSEMBL	cdna:known chromosome:NCBIM37:4:48058025:48099317:1 gene:ENSMUSG00000028341 gene_biotype:protein_coding transcript_biotype:protein_coding // cdna:novel chromosome:NCBIM37:4:48061986:48099319:1 gene:ENSMUSG00000028341 gene_biotype:protein_coding transcript_biotype:protein_coding // Mus musculus nuclear receptor subfamily 4, group A, member 3 (Nr4a3), mRNA. // Mus musculus nuclear receptor subfamil…	chr4	+	48058181	48099317	GO:0001707 // GO:0006351 // GO:0006355 // GO:0007411 // GO:0021766 // GO:0030522 // GO:0030534 // GO:0033554 // GO:0042472 // GO:0043066 // GO:0043401 // GO:0043524 // GO:0045787 // GO:0045944 // GO:0045944 // GO:0048752 // GO:0050885 // GO:0060005 // GO:2000108 // GO:0001707 // GO:0006351 // GO:0006355 // GO:0007411 // GO:0021766 // GO:0030522 // GO:0030534 // GO:0033554 // GO:0042472 // GO:0043…	mesoderm formation // transcription, DNA-dependent // regulation of transcription, DNA-dependent // axon guidance // hippocampus development // intracellular receptor mediated signaling pathway // adult behavior // cellular response to stress // inner ear morphogenesis // negative regulation of apoptotic process // steroid hormone mediated signaling pathway // negative regulation of neuron apopto…	inferred from mutant phenotype // inferred from electronic annotation // inferred from electronic annotation // inferred from mutant phenotype // inferred from mutant phenotype // inferred from electronic annotation // inferred from mutant phenotype // inferred from mutant phenotype // inferred from mutant phenotype // inferred from mutant phenotype // inferred from electronic annotation // infer…	GO:0005634 // GO:0005667 // GO:0005634 // GO:0005667 // GO:0005634 // GO:0005667 // GO:0005634 // GO:0005667 // GO:0005634 // GO:0005667 // GO:0005634 // GO:0005667	nucleus // transcription factor complex // nucleus // transcription factor complex // nucleus // transcription factor complex // nucleus // transcription factor complex // nucleus // transcription factor complex // nucleus // transcription factor complex	inferred from electronic annotation // inferred from direct assay // inferred from electronic annotation // inferred from direct assay // inferred from electronic annotation // inferred from direct assay // inferred from electronic annotation // inferred from direct assay // inferred from electronic annotation // inferred from direct assay // inferred from electronic annotation // inferred from d…	GO:0001077 // GO:0003677 // GO:0003700 // GO:0003707 // GO:0004872 // GO:0004879 // GO:0008270 // GO:0043565 // GO:0046872 // GO:0001077 // GO:0003677 // GO:0003700 // GO:0003707 // GO:0004872 // GO:0004879 // GO:0008270 // GO:0043565 // GO:0046872 // GO:0001077 // GO:0003677 // GO:0003700 // GO:0003707 // GO:0004872 // GO:0004879 // GO:0008270 // GO:0043565 // GO:0046872 // GO:0001077 // GO:0003…	RNA polymerase II core promoter proximal region sequence-specific DNA binding transcription factor activity involved in positive regulation of transcription // DNA binding // sequence-specific DNA binding transcription factor activity // steroid hormone receptor activity // receptor activity // ligand-activated sequence-specific DNA binding RNA polymerase II transcription factor activity // zinc …	inferred from direct assay // not recorded // inferred from electronic annotation // inferred from electronic annotation // inferred from electronic annotation // inferred from electronic annotation // inferred from electronic annotation // inferred from direct assay // inferred from electronic annotation // inferred from direct assay // not recorded // inferred from electronic annotation // infe…	---	---	Pfam // Pfam // Pfam // Pfam	IPR000536 // IPR001628 // IPR000536 // IPR001628	Nuclear hormone receptor, ligand-binding, core // Zinc finger, nuclear hormone receptor-type // Nuclear hormone receptor, ligand-binding, core // Zinc finger, nuclear hormone receptor-type	main
10412345	Parp8	poly (ADP-ribose) polymerase family, member 8	8.64829	4.45612	-4.19217	0.0547054	down	NM_001081009 // ENSMUST00000022239 // BC021881 // ENSMUST00000168215	RefSeq // ENSEMBL // GenBank // ENSEMBL	Mus musculus poly (ADP-ribose) polymerase family, member 8 (Parp8), mRNA. // cdna:known chromosome:NCBIM37:13:117643631:117814323:-1 gene:ENSMUSG00000021725 gene_biotype:protein_coding transcript_biotype:protein_coding // Mus musculus poly (ADP-ribose) polymerase family, member 8, mRNA (cDNA clone MGC:12129 IMAGE:3710450), complete cds. // cdna:known chromosome:NCBIM37:13:117643732:117683879:-1 g…	chr13	-	117643720	117814344	GO:0008150 // GO:0008150 // GO:0008150 // GO:0008150	biological_process // biological_process // biological_process // biological_process	no biological data available // no biological data available // no biological data available // no biological data available	GO:0005622 // GO:0005622 // GO:0005622 // GO:0005622	intracellular // intracellular // intracellular // intracellular	not recorded // not recorded // not recorded // not recorded	GO:0003674 // GO:0003674 // GO:0003674 // GO:0003674	molecular_function // molecular_function // molecular_function // molecular_function	no biological data available // no biological data available // no biological data available // no biological data available	---	---	Pfam // Pfam	IPR012317 // IPR012317	Poly(ADP-ribose) polymerase, catalytic domain // Poly(ADP-ribose) polymerase, catalytic domain	main
10523128	Ppbp	pro-platelet basic protein	8.40006	4.28901	-4.11104	0.0578699	down	NM_023785 // ENSMUST00000031319 // AF219112	RefSeq // ENSEMBL // GenBank	Mus musculus pro-platelet basic protein (Ppbp), mRNA. // cdna:known chromosome:NCBIM37:5:91197544:91199086:1 gene:ENSMUSG00000029372 gene_biotype:protein_coding transcript_biotype:protein_coding // Mus musculus thymus chemokine 1 mRNA, complete cds.	chr5	+	91197544	91199089	GO:0008150 // GO:0008150 // GO:0008150	biological_process // biological_process // biological_process	no biological data available // no biological data available // no biological data available	GO:0005576 // GO:0005576 // GO:0005576	extracellular region // extracellular region // extracellular region	inferred from electronic annotation // inferred from electronic annotation // inferred from electronic annotation	GO:0003674 // GO:0003674 // GO:0003674	molecular_function // molecular_function // molecular_function	no biological data available // no biological data available // no biological data available	---	---	Pfam	IPR001811	Chemokine interleukin-8-like domain	main
10427035	Nr4a1	nuclear receptor subfamily 4, group A, member 1	12.1215	8.11601	-4.00554	0.0622605	down	NM_010444 // ENSMUST00000023779 // BC004770	RefSeq // ENSEMBL // GenBank	Mus musculus nuclear receptor subfamily 4, group A, member 1 (Nr4a1), mRNA. // cdna:known chromosome:NCBIM37:15:101097277:101105223:1 gene:ENSMUSG00000023034 gene_biotype:protein_coding transcript_biotype:protein_coding // Mus musculus nuclear receptor subfamily 4, group A, member 1, mRNA (cDNA clone MGC:7048 IMAGE:3156434), complete cds.	chr15	+	101097284	101105226	GO:0001938 // GO:0002042 // GO:0006351 // GO:0006355 // GO:0006915 // GO:0006917 // GO:0010035 // GO:0030522 // GO:0035767 // GO:0035924 // GO:0043154 // GO:0043401 // GO:0044344 // GO:0045893 // GO:0045944 // GO:0045944 // GO:0071310 // GO:0001938 // GO:0002042 // GO:0006351 // GO:0006355 // GO:0006915 // GO:0006917 // GO:0010035 // GO:0030522 // GO:0035767 // GO:0035924 // GO:0043154 // GO:0043…	positive regulation of endothelial cell proliferation // cell migration involved in sprouting angiogenesis // transcription, DNA-dependent // regulation of transcription, DNA-dependent // apoptotic process // induction of apoptosis // response to inorganic substance // intracellular receptor mediated signaling pathway // endothelial cell chemotaxis // cellular response to vascular endothelial gro…	not recorded // not recorded // inferred from electronic annotation // inferred from electronic annotation // inferred from mutant phenotype // inferred from direct assay // not recorded // inferred from electronic annotation // not recorded // not recorded // inferred from direct assay // inferred from electronic annotation // not recorded // inferred from direct assay // inferred from direct as…	GO:0005634 // GO:0005634 // GO:0005667 // GO:0005634 // GO:0005634 // GO:0005667 // GO:0005634 // GO:0005634 // GO:0005667	nucleus // nucleus // transcription factor complex // nucleus // nucleus // transcription factor complex // nucleus // nucleus // transcription factor complex	inferred from direct assay // not recorded // inferred from direct assay // inferred from direct assay // not recorded // inferred from direct assay // inferred from direct assay // not recorded // inferred from direct assay	GO:0001077 // GO:0003677 // GO:0003700 // GO:0003707 // GO:0004872 // GO:0004879 // GO:0005515 // GO:0008270 // GO:0042803 // GO:0043565 // GO:0046872 // GO:0046982 // GO:0001077 // GO:0003677 // GO:0003700 // GO:0003707 // GO:0004872 // GO:0004879 // GO:0005515 // GO:0008270 // GO:0042803 // GO:0043565 // GO:0046872 // GO:0046982 // GO:0001077 // GO:0003677 // GO:0003700 // GO:0003707 // GO:0004…	RNA polymerase II core promoter proximal region sequence-specific DNA binding transcription factor activity involved in positive regulation of transcription // DNA binding // sequence-specific DNA binding transcription factor activity // steroid hormone receptor activity // receptor activity // ligand-activated sequence-specific DNA binding RNA polymerase II transcription factor activity // prote…	inferred from direct assay // inferred from direct assay // inferred from electronic annotation // inferred from electronic annotation // inferred from electronic annotation // inferred from electronic annotation // inferred from physical interaction // inferred from electronic annotation // inferred from direct assay // inferred from direct assay // inferred from electronic annotation // inferre…	GenMAPP // GenMAPP	Nuclear_Receptors // Nuclear_Receptors	Pfam // Pfam	IPR000536 // IPR001628	Nuclear hormone receptor, ligand-binding, core // Zinc finger, nuclear hormone receptor-type	main
10550906	Plaur	plasminogen activator, urokinase receptor	9.89956	6.04525	-3.85431	0.0691412	down	NM_011113 // ENSMUST00000002284 // BC010309	RefSeq // ENSEMBL // GenBank	Mus musculus plasminogen activator, urokinase receptor (Plaur), mRNA. // cdna:known chromosome:NCBIM37:7:25247519:25260892:1 gene:ENSMUSG00000046223 gene_biotype:protein_coding transcript_biotype:protein_coding // Mus musculus plasminogen activator, urokinase receptor, mRNA (cDNA clone IMAGE:3158012).	chr7	+	25247519	25260987	GO:0010628 // GO:0016310 // GO:0043066 // GO:0048762 // GO:0060742 // GO:0010628 // GO:0016310 // GO:0043066 // GO:0048762 // GO:0060742 // GO:0010628 // GO:0016310 // GO:0043066 // GO:0048762 // GO:0060742	positive regulation of gene expression // phosphorylation // negative regulation of apoptotic process // mesenchymal cell differentiation // epithelial cell differentiation involved in prostate gland development // positive regulation of gene expression // phosphorylation // negative regulation of apoptotic process // mesenchymal cell differentiation // epithelial cell differentiation involved in…	not recorded // inferred from electronic annotation // not recorded // not recorded // not recorded // not recorded // inferred from electronic annotation // not recorded // not recorded // not recorded // not recorded // inferred from electronic annotation // not recorded // not recorded // not recorded	GO:0005576 // GO:0005886 // GO:0005887 // GO:0009986 // GO:0016020 // GO:0031225 // GO:0005576 // GO:0005886 // GO:0005887 // GO:0009986 // GO:0016020 // GO:0031225 // GO:0005576 // GO:0005886 // GO:0005887 // GO:0009986 // GO:0016020 // GO:0031225	extracellular region // plasma membrane // integral to plasma membrane // cell surface // membrane // anchored to membrane // extracellular region // plasma membrane // integral to plasma membrane // cell surface // membrane // anchored to membrane // extracellular region // plasma membrane // integral to plasma membrane // cell surface // membrane // anchored to membrane	inferred from electronic annotation // inferred from electronic annotation // inferred from direct assay // not recorded // inferred from electronic annotation // inferred from electronic annotation // inferred from electronic annotation // inferred from electronic annotation // inferred from direct assay // not recorded // inferred from electronic annotation // inferred from electronic annotatio…	GO:0004872 // GO:0005515 // GO:0016301 // GO:0019899 // GO:0030377 // GO:0004872 // GO:0005515 // GO:0016301 // GO:0019899 // GO:0030377 // GO:0004872 // GO:0005515 // GO:0016301 // GO:0019899 // GO:0030377	receptor activity // protein binding // kinase activity // enzyme binding // U-plasminogen activator receptor activity // receptor activity // protein binding // kinase activity // enzyme binding // U-plasminogen activator receptor activity // receptor activity // protein binding // kinase activity // enzyme binding // U-plasminogen activator receptor activity	inferred from electronic annotation // inferred from physical interaction // inferred from electronic annotation // not recorded // not recorded // inferred from electronic annotation // inferred from physical interaction // inferred from electronic annotation // not recorded // not recorded // inferred from electronic annotation // inferred from physical interaction // inferred from electronic a…	---	---	Pfam	IPR001526	CD59 antigen	main
10482772	Nr4a2	nuclear receptor subfamily 4, group A, member 2	8.93337	5.17953	-3.75384	0.0741278	down	NM_001139509 // ENSMUST00000112629 // NM_013613 // ENSMUST00000028166 // BC137715 // ENSMUST00000122906 // ENSMUST00000112627 // ENSMUST00000140165	RefSeq // ENSEMBL // RefSeq // ENSEMBL // GenBank // ENSEMBL // ENSEMBL // ENSEMBL	Mus musculus nuclear receptor subfamily 4, group A, member 2 (Nr4a2), transcript variant 2, mRNA. // cdna:known chromosome:NCBIM37:2:56959241:56976414:-1 gene:ENSMUSG00000026826 gene_biotype:protein_coding transcript_biotype:protein_coding // Mus musculus nuclear receptor subfamily 4, group A, member 2 (Nr4a2), transcript variant 1, mRNA. // cdna:known chromosome:NCBIM37:2:56959241:56967449:-1 ge…	chr2	-	56959928	56976552	GO:0001666 // GO:0001764 // GO:0001975 // GO:0006351 // GO:0006351 // GO:0006355 // GO:0006355 // GO:0006950 // GO:0007399 // GO:0008344 // GO:0009791 // GO:0010035 // GO:0010467 // GO:0016265 // GO:0017085 // GO:0021952 // GO:0021953 // GO:0021986 // GO:0030182 // GO:0030522 // GO:0031668 // GO:0031668 // GO:0033554 // GO:0042053 // GO:0042416 // GO:0042417 // GO:0042551 // GO:0043085 // GO:0043…	response to hypoxia // neuron migration // response to amphetamine // transcription, DNA-dependent // transcription, DNA-dependent // regulation of transcription, DNA-dependent // regulation of transcription, DNA-dependent // response to stress // nervous system development // adult locomotory behavior // post-embryonic development // response to inorganic substance // gene expression // death //…	inferred from mutant phenotype // inferred from mutant phenotype // inferred from mutant phenotype // inferred from direct assay // not recorded // inferred from electronic annotation // inferred from mutant phenotype // inferred from mutant phenotype // inferred from mutant phenotype // inferred from mutant phenotype // inferred from mutant phenotype // not recorded // inferred from mutant pheno…	GO:0005634 // GO:0005634 // GO:0005737 // GO:0005634 // GO:0005634 // GO:0005737 // GO:0005634 // GO:0005634 // GO:0005737 // GO:0005634 // GO:0005634 // GO:0005737 // GO:0005634 // GO:0005634 // GO:0005737 // GO:0005634 // GO:0005634 // GO:0005737 // GO:0005634 // GO:0005634 // GO:0005737 // GO:0005634 // GO:0005634 // GO:0005737	nucleus // nucleus // cytoplasm // nucleus // nucleus // cytoplasm // nucleus // nucleus // cytoplasm // nucleus // nucleus // cytoplasm // nucleus // nucleus // cytoplasm // nucleus // nucleus // cytoplasm // nucleus // nucleus // cytoplasm // nucleus // nucleus // cytoplasm	inferred from direct assay // not recorded // not recorded // inferred from direct assay // not recorded // not recorded // inferred from direct assay // not recorded // not recorded // inferred from direct assay // not recorded // not recorded // inferred from direct assay // not recorded // not recorded // inferred from direct assay // not recorded // not recorded // inferred from direct assay …	GO:0003677 // GO:0003700 // GO:0003707 // GO:0004872 // GO:0004879 // GO:0005515 // GO:0008270 // GO:0043565 // GO:0043565 // GO:0046872 // GO:0046982 // GO:0003677 // GO:0003700 // GO:0003707 // GO:0004872 // GO:0004879 // GO:0005515 // GO:0008270 // GO:0043565 // GO:0043565 // GO:0046872 // GO:0046982 // GO:0003677 // GO:0003700 // GO:0003707 // GO:0004872 // GO:0004879 // GO:0005515 // GO:0008…	DNA binding // sequence-specific DNA binding transcription factor activity // steroid hormone receptor activity // receptor activity // ligand-activated sequence-specific DNA binding RNA polymerase II transcription factor activity // protein binding // zinc ion binding // sequence-specific DNA binding // sequence-specific DNA binding // metal ion binding // protein heterodimerization activity // …	inferred from direct assay // inferred from electronic annotation // inferred from electronic annotation // inferred from electronic annotation // traceable author statement // inferred from physical interaction // inferred from electronic annotation // inferred from direct assay // not recorded // inferred from electronic annotation // inferred from physical interaction // inferred from direct a…	---	---	Pfam // Pfam // Pfam // Pfam // Pfam // Pfam	IPR000536 // IPR001628 // IPR000536 // IPR001628 // IPR000536 // IPR001628	Nuclear hormone receptor, ligand-binding, core // Zinc finger, nuclear hormone receptor-type // Nuclear hormone receptor, ligand-binding, core // Zinc finger, nuclear hormone receptor-type // Nuclear hormone receptor, ligand-binding, core // Zinc finger, nuclear hormone receptor-type	main
10569020	Ifitm6	interferon induced transmembrane protein 6	7.00694	3.26357	-3.74337	0.0746677	down	NM_001033632 // ENSMUST00000081924 // BC104338	RefSeq // ENSEMBL // GenBank	Mus musculus interferon induced transmembrane protein 6 (Ifitm6), mRNA. // cdna:known chromosome:NCBIM37:7:148201711:148202791:-1 gene:ENSMUSG00000059108 gene_biotype:protein_coding transcript_biotype:protein_coding // Mus musculus interferon induced transmembrane protein 6, mRNA (cDNA clone MGC:129398 IMAGE:40049250), complete cds.	chr7	-	148201605	148202807	GO:0008150 // GO:0008150 // GO:0008150	biological_process // biological_process // biological_process	no biological data available // no biological data available // no biological data available	GO:0005575 // GO:0016021 // GO:0005575 // GO:0016021 // GO:0005575 // GO:0016021	cellular_component // integral to membrane // cellular_component // integral to membrane // cellular_component // integral to membrane	no biological data available // inferred from electronic annotation // no biological data available // inferred from electronic annotation // no biological data available // inferred from electronic annotation	GO:0003674 // GO:0003674 // GO:0003674	molecular_function // molecular_function // molecular_function	no biological data available // no biological data available // no biological data available	---	---	Pfam	IPR007593	Interferon-induced transmembrane protein	main
10390763	Ccr7	chemokine (C-C motif) receptor 7	11.6125	7.87992	-3.73257	0.0752288	down	NM_007719 // ENSMUST00000103134	RefSeq // ENSEMBL	Mus musculus chemokine (C-C motif) receptor 7 (Ccr7), mRNA. // cdna:known chromosome:NCBIM37:11:99005510:99016391:-1 gene:ENSMUSG00000037944 gene_biotype:protein_coding transcript_biotype:protein_coding	chr11	-	99005513	99016391	GO:0001768 // GO:0002518 // GO:0002606 // GO:0002649 // GO:0002885 // GO:0002922 // GO:0006935 // GO:0006954 // GO:0006954 // GO:0006955 // GO:0007165 // GO:0007186 // GO:0007257 // GO:0010759 // GO:0010820 // GO:0030036 // GO:0032320 // GO:0032496 // GO:0032649 // GO:0032735 // GO:0032760 // GO:0034695 // GO:0038115 // GO:0038116 // GO:0042102 // GO:0043089 // GO:0045060 // GO:0045627 // GO:0048…	establishment of T cell polarity // lymphocyte chemotaxis across high endothelial venule // positive regulation of dendritic cell antigen processing and presentation // regulation of tolerance induction to self antigen // positive regulation of hypersensitivity // positive regulation of humoral immune response // chemotaxis // inflammatory response // inflammatory response // immune response // s…	traceable author statement // traceable author statement // inferred from direct assay // traceable author statement // inferred from mutant phenotype // inferred from mutant phenotype // inferred from mutant phenotype // non-traceable author statement // traceable author statement // inferred from mutant phenotype // inferred from electronic annotation // inferred from mutant phenotype // inferr…	GO:0005622 // GO:0005622 // GO:0005886 // GO:0005886 // GO:0009897 // GO:0016020 // GO:0016021 // GO:0005622 // GO:0005622 // GO:0005886 // GO:0005886 // GO:0009897 // GO:0016020 // GO:0016021	intracellular // intracellular // plasma membrane // plasma membrane // external side of plasma membrane // membrane // integral to membrane // intracellular // intracellular // plasma membrane // plasma membrane // external side of plasma membrane // membrane // integral to membrane	inferred from direct assay // not recorded // inferred from direct assay // not recorded // inferred from direct assay // inferred from electronic annotation // inferred from electronic annotation // inferred from direct assay // not recorded // inferred from direct assay // not recorded // inferred from direct assay // inferred from electronic annotation // inferred from electronic annotation	GO:0004871 // GO:0004872 // GO:0004930 // GO:0004950 // GO:0016493 // GO:0035757 // GO:0035758 // GO:0038117 // GO:0038121 // GO:0004871 // GO:0004872 // GO:0004930 // GO:0004950 // GO:0016493 // GO:0035757 // GO:0035758 // GO:0038117 // GO:0038121	signal transducer activity // receptor activity // G-protein coupled receptor activity // chemokine receptor activity // C-C chemokine receptor activity // chemokine (C-C motif) ligand 19 binding // chemokine (C-C motif) ligand 21 binding // C-C motif chemokine 19 receptor activity // C-C motif chemokine 21 receptor activity // signal transducer activity // receptor activity // G-protein coupled …	inferred from electronic annotation // inferred from electronic annotation // traceable author statement // inferred from electronic annotation // inferred from mutant phenotype // not recorded // not recorded // not recorded // not recorded // inferred from electronic annotation // inferred from electronic annotation // traceable author statement // inferred from electronic annotation // inferre…	GenMAPP // GenMAPP	GPCRDB_Other // Peptide_GPCRs	Pfam // Pfam	IPR000276 // IPR019424	GPCR, rhodopsin-like, 7TM // 7TM GPCR, olfactory receptor/chemoreceptor Srsx	main
10436100	Retnlg	resistin like gamma	7.57665	3.89147	-3.68519	0.0777405	down	NM_181596 // ENSMUST00000065666 // AJ514933	RefSeq // ENSEMBL // GenBank	Mus musculus resistin like gamma (Retnlg), mRNA. // cdna:known chromosome:NCBIM37:16:48872721:48874611:1 gene:ENSMUSG00000022651 gene_biotype:protein_coding transcript_biotype:protein_coding // Mus musculus mRNA for resistin-like molecule gamma (retn1g gene).	chr16	+	48872758	48874611	GO:0008150 // GO:0008150 // GO:0008150	biological_process // biological_process // biological_process	no biological data available // no biological data available // no biological data available	GO:0005575 // GO:0005575 // GO:0005575	cellular_component // cellular_component // cellular_component	no biological data available // no biological data available // no biological data available	GO:0003674 // GO:0003674 // GO:0003674	molecular_function // molecular_function // molecular_function	no biological data available // no biological data available // no biological data available	---	---	Pfam	IPR009714	Resistin	main
10572800	Klf2	Kruppel-like factor 2 (lung)	10.0786	6.40786	-3.67076	0.0785222	down	ENSMUST00000067912 // NM_008452 // U25096	ENSEMBL // RefSeq // GenBank	cdna:known chromosome:NCBIM37:8:74842932:74845555:1 gene:ENSMUSG00000055148 gene_biotype:protein_coding transcript_biotype:protein_coding // Mus musculus Kruppel-like factor 2 (lung) (Klf2), mRNA. // Mus musculus Kruppel-like factor LKLF mRNA, complete cds.	chr8	+	74842932	74845248	GO:0000902 // GO:0001701 // GO:0006351 // GO:0006355 // GO:0032715 // GO:0034101 // GO:0035264 // GO:0043249 // GO:0045893 // GO:0045893 // GO:0045944 // GO:0045944 // GO:0051247 // GO:0000902 // GO:0001701 // GO:0006351 // GO:0006355 // GO:0032715 // GO:0034101 // GO:0035264 // GO:0043249 // GO:0045893 // GO:0045893 // GO:0045944 // GO:0045944 // GO:0051247 // GO:0000902 // GO:0001701 // GO:0006…	cell morphogenesis // in utero embryonic development // transcription, DNA-dependent // regulation of transcription, DNA-dependent // negative regulation of interleukin-6 production // erythrocyte homeostasis // multicellular organism growth // erythrocyte maturation // positive regulation of transcription, DNA-dependent // positive regulation of transcription, DNA-dependent // positive regulatio…	inferred from mutant phenotype // inferred from mutant phenotype // inferred from electronic annotation // not recorded // not recorded // inferred from mutant phenotype // inferred from mutant phenotype // inferred from mutant phenotype // inferred from direct assay // not recorded // inferred from mutant phenotype // not recorded // not recorded // inferred from mutant phenotype // inferred fro…	GO:0005622 // GO:0005634 // GO:0005622 // GO:0005634 // GO:0005622 // GO:0005634	intracellular // nucleus // intracellular // nucleus // intracellular // nucleus	inferred from electronic annotation // inferred from electronic annotation // inferred from electronic annotation // inferred from electronic annotation // inferred from electronic annotation // inferred from electronic annotation	GO:0003676 // GO:0003677 // GO:0003700 // GO:0005515 // GO:0008270 // GO:0043565 // GO:0046872 // GO:0003676 // GO:0003677 // GO:0003700 // GO:0005515 // GO:0008270 // GO:0043565 // GO:0046872 // GO:0003676 // GO:0003677 // GO:0003700 // GO:0005515 // GO:0008270 // GO:0043565 // GO:0046872	nucleic acid binding // DNA binding // sequence-specific DNA binding transcription factor activity // protein binding // zinc ion binding // sequence-specific DNA binding // metal ion binding // nucleic acid binding // DNA binding // sequence-specific DNA binding transcription factor activity // protein binding // zinc ion binding // sequence-specific DNA binding // metal ion binding // nucleic a…	inferred from electronic annotation // inferred from sequence or structural similarity // not recorded // inferred from physical interaction // inferred from electronic annotation // not recorded // inferred from electronic annotation // inferred from electronic annotation // inferred from sequence or structural similarity // not recorded // inferred from physical interaction // inferred from ele…	---	---	Pfam	IPR007087	Zinc finger, C2H2	main
10434291	B3gnt5	UDP-GlcNAc:betaGal beta-1,3-N-acetylglucosaminyltransferase 5	10.0997	6.4303	-3.66943	0.0785944	down	NM_001159407 // NM_054052 // NM_001159408 // ENSMUST00000079780 // ENSMUST00000164397 // ENSMUST00000121344 // ENSMUST00000119468 // BC063076 // ENSMUST00000131557 // ENSMUST00000152845 // ENSMUST00000155780	RefSeq // RefSeq // RefSeq // ENSEMBL // ENSEMBL // ENSEMBL // ENSEMBL // GenBank // ENSEMBL // ENSEMBL // ENSEMBL	Mus musculus UDP-GlcNAc:betaGal beta-1,3-N-acetylglucosaminyltransferase 5 (B3gnt5), transcript variant 1, mRNA. // Mus musculus UDP-GlcNAc:betaGal beta-1,3-N-acetylglucosaminyltransferase 5 (B3gnt5), transcript variant 2, mRNA. // Mus musculus UDP-GlcNAc:betaGal beta-1,3-N-acetylglucosaminyltransferase 5 (B3gnt5), transcript variant 3, mRNA. // cdna:known chromosome:NCBIM37:16:19760327:19772556:…	chr16	+	19760327	19772556	GO:0006486 // GO:0007275 // GO:0007417 // GO:0008152 // GO:0030148 // GO:0006486 // GO:0007275 // GO:0007417 // GO:0008152 // GO:0030148 // GO:0006486 // GO:0007275 // GO:0007417 // GO:0008152 // GO:0030148 // GO:0006486 // GO:0007275 // GO:0007417 // GO:0008152 // GO:0030148 // GO:0006486 // GO:0007275 // GO:0007417 // GO:0008152 // GO:0030148 // GO:0006486 // GO:0007275 // GO:0007417 // GO:0008…	protein glycosylation // multicellular organismal development // central nervous system development // metabolic process // sphingolipid biosynthetic process // protein glycosylation // multicellular organismal development // central nervous system development // metabolic process // sphingolipid biosynthetic process // protein glycosylation // multicellular organismal development // central nerv…	inferred from electronic annotation // inferred from electronic annotation // not recorded // inferred from direct assay // traceable author statement // inferred from electronic annotation // inferred from electronic annotation // not recorded // inferred from direct assay // traceable author statement // inferred from electronic annotation // inferred from electronic annotation // not recorded …	GO:0005622 // GO:0005794 // GO:0016020 // GO:0016021 // GO:0005622 // GO:0005794 // GO:0016020 // GO:0016021 // GO:0005622 // GO:0005794 // GO:0016020 // GO:0016021 // GO:0005622 // GO:0005794 // GO:0016020 // GO:0016021 // GO:0005622 // GO:0005794 // GO:0016020 // GO:0016021 // GO:0005622 // GO:0005794 // GO:0016020 // GO:0016021 // GO:0005622 // GO:0005794 // GO:0016020 // GO:0016021 // GO:0005…	intracellular // Golgi apparatus // membrane // integral to membrane // intracellular // Golgi apparatus // membrane // integral to membrane // intracellular // Golgi apparatus // membrane // integral to membrane // intracellular // Golgi apparatus // membrane // integral to membrane // intracellular // Golgi apparatus // membrane // integral to membrane // intracellular // Golgi apparatus // mem…	not recorded // inferred from electronic annotation // inferred from electronic annotation // inferred from electronic annotation // not recorded // inferred from electronic annotation // inferred from electronic annotation // inferred from electronic annotation // not recorded // inferred from electronic annotation // inferred from electronic annotation // inferred from electronic annotation // …	GO:0008378 // GO:0008457 // GO:0008917 // GO:0016740 // GO:0016757 // GO:0047256 // GO:0008378 // GO:0008457 // GO:0008917 // GO:0016740 // GO:0016757 // GO:0047256 // GO:0008378 // GO:0008457 // GO:0008917 // GO:0016740 // GO:0016757 // GO:0047256 // GO:0008378 // GO:0008457 // GO:0008917 // GO:0016740 // GO:0016757 // GO:0047256 // GO:0008378 // GO:0008457 // GO:0008917 // GO:0016740 // GO:0016…	galactosyltransferase activity // beta-galactosyl-N-acetylglucosaminylgalactosylglucosyl-ceramide beta-1,3-acetylglucosaminyltransferase activity // lipopolysaccharide N-acetylglucosaminyltransferase activity // transferase activity // transferase activity, transferring glycosyl groups // lactosylceramide 1,3-N-acetyl-beta-D-glucosaminyltransferase activity // galactosyltransferase activity // be…	inferred from electronic annotation // not recorded // inferred from direct assay // inferred from electronic annotation // inferred from electronic annotation // inferred from electronic annotation // inferred from electronic annotation // not recorded // inferred from direct assay // inferred from electronic annotation // inferred from electronic annotation // inferred from electronic annotatio…	---	---	Pfam // Pfam // Pfam // Pfam	IPR002659 // IPR002659 // IPR002659 // IPR002659	Glycosyl transferase, family 31 // Glycosyl transferase, family 31 // Glycosyl transferase, family 31 // Glycosyl transferase, family 31	main
10419151	Ear1	eosinophil-associated, ribonuclease A family, member 1	5.75477	2.10919	-3.64559	0.0799041	down	NM_007894 // ENSMUST00000100691 // AY316149 // BC150991	RefSeq // ENSEMBL // GenBank // GenBank	Mus musculus eosinophil-associated, ribonuclease A family, member 1 (Ear1), mRNA. // cdna:known chromosome:NCBIM37:14:44396430:44397304:-1 gene:ENSMUSG00000072601 gene_biotype:protein_coding transcript_biotype:protein_coding // Mus musculus C57BL/6 eosinophil-associated ribonuclease 1 mRNA, complete cds. // Mus musculus cDNA clone MGC:183904 IMAGE:9087904, complete cds.	chr14	-	44396430	44397304	GO:0008150 // GO:0008150 // GO:0008150 // GO:0008150	biological_process // biological_process // biological_process // biological_process	no biological data available // no biological data available // no biological data available // no biological data available	GO:0005575 // GO:0005575 // GO:0005575 // GO:0005575	cellular_component // cellular_component // cellular_component // cellular_component	no biological data available // no biological data available // no biological data available // no biological data available	GO:0003674 // GO:0003676 // GO:0004518 // GO:0004519 // GO:0004522 // GO:0016787 // GO:0003674 // GO:0003676 // GO:0004518 // GO:0004519 // GO:0004522 // GO:0016787 // GO:0003674 // GO:0003676 // GO:0004518 // GO:0004519 // GO:0004522 // GO:0016787 // GO:0003674 // GO:0003676 // GO:0004518 // GO:0004519 // GO:0004522 // GO:0016787	molecular_function // nucleic acid binding // nuclease activity // endonuclease activity // pancreatic ribonuclease activity // hydrolase activity // molecular_function // nucleic acid binding // nuclease activity // endonuclease activity // pancreatic ribonuclease activity // hydrolase activity // molecular_function // nucleic acid binding // nuclease activity // endonuclease activity // pancrea…	no biological data available // inferred from electronic annotation // inferred from electronic annotation // inferred from electronic annotation // inferred from electronic annotation // inferred from electronic annotation // no biological data available // inferred from electronic annotation // inferred from electronic annotation // inferred from electronic annotation // inferred from electroni…	---	---	Pfam	IPR023412	Ribonuclease A, domain	main
10402981	---	---	8.62432	4.9807	-3.64362	0.080013	down	ENSMUST00000137336 // ENSMUST00000103414	ENSEMBL // ENSEMBL	cdna:known chromosome:NCBIM37:12:114509391:114511457:-1 gene:ENSMUSG00000087642 gene_biotype:protein_coding transcript_biotype:protein_coding // cdna:known chromosome:NCBIM37:12:114509484:114511358:-1 gene:ENSMUSG00000076611 gene_biotype:IG_C_gene transcript_biotype:IG_C_gene	chr12	-	114509391	114511457	---	---	---	---	---	---	---	---	---	---	---	Pfam // Pfam // Pfam // Pfam // Pfam // Pfam	IPR003597 // IPR013151 // IPR013162 // IPR003597 // IPR013151 // IPR013162	Immunoglobulin C1-set // Immunoglobulin // CD80-like, immunoglobulin C2-set // Immunoglobulin C1-set // Immunoglobulin // CD80-like, immunoglobulin C2-set	main
10566350	Trim30b	tripartite motif-containing 30B	7.46979	3.92573	-3.54406	0.0857298	down	NM_175648 // ENSMUST00000171830 // ENSMUST00000145982 // ENSMUST00000155961 // ENSMUST00000164410	RefSeq // ENSEMBL // ENSEMBL // ENSEMBL // ENSEMBL	Mus musculus tripartite motif-containing 30B (Trim30b), mRNA. // cdna:known chromosome:NCBIM37:7:111503912:111507160:-1 gene:ENSMUSG00000091576 gene_biotype:protein_coding transcript_biotype:protein_coding // cdna:known chromosome:NCBIM37:7:111503896:111518398:-1 gene:ENSMUSG00000052749 gene_biotype:protein_coding transcript_biotype:retained_intron // cdna:known chromosome:NCBIM37:7:111506098:111…	chr7	-	111503894	111518398	GO:0008150 // GO:0008150	biological_process // biological_process	no biological data available // no biological data available	GO:0005575 // GO:0005575	cellular_component // cellular_component	no biological data available // no biological data available	GO:0003674 // GO:0046872 // GO:0003674 // GO:0046872	molecular_function // metal ion binding // molecular_function // metal ion binding	no biological data available // inferred from electronic annotation // no biological data available // inferred from electronic annotation	---	---	Pfam // Pfam	IPR000315 // IPR018957	Zinc finger, B-box // Zinc finger, C3HC4 RING-type	main
10444223	H2-Oa	histocompatibility 2, O region alpha locus	10.1042	6.5683	-3.53588	0.0862174	down	NM_008206 // ENSMUST00000025192 // M95514 // ENSMUST00000174670 // ENSMUST00000172691	RefSeq // ENSEMBL // GenBank // ENSEMBL // ENSEMBL	Mus musculus histocompatibility 2, O region alpha locus (H2-Oa), mRNA. // cdna:novel chromosome:NCBIM37:17:34229285:34232179:1 gene:ENSMUSG00000024334 gene_biotype:protein_coding transcript_biotype:protein_coding // Mouse MHC class II protein alpha chain, complete cds. // cdna:known chromosome:NCBIM37:17:34229367:34232178:1 gene:ENSMUSG00000024334 gene_biotype:protein_coding transcript_biotype:re…	chr17	+	34229377	34232179	GO:0002504 // GO:0019882 // GO:0019886 // GO:0045580 // GO:0002504 // GO:0019882 // GO:0019886 // GO:0045580 // GO:0002504 // GO:0019882 // GO:0019886 // GO:0045580 // GO:0002504 // GO:0019882 // GO:0019886 // GO:0045580 // GO:0002504 // GO:0019882 // GO:0019886 // GO:0045580	antigen processing and presentation of peptide or polysaccharide antigen via MHC class II // antigen processing and presentation // antigen processing and presentation of exogenous peptide antigen via MHC class II // regulation of T cell differentiation // antigen processing and presentation of peptide or polysaccharide antigen via MHC class II // antigen processing and presentation // antigen pr…	inferred from electronic annotation // inferred from mutant phenotype // inferred from mutant phenotype // inferred from mutant phenotype // inferred from electronic annotation // inferred from mutant phenotype // inferred from mutant phenotype // inferred from mutant phenotype // inferred from electronic annotation // inferred from mutant phenotype // inferred from mutant phenotype // inferred f…	GO:0016020 // GO:0016021 // GO:0042613 // GO:0016020 // GO:0016021 // GO:0042613 // GO:0016020 // GO:0016021 // GO:0042613 // GO:0016020 // GO:0016021 // GO:0042613 // GO:0016020 // GO:0016021 // GO:0042613	membrane // integral to membrane // MHC class II protein complex // membrane // integral to membrane // MHC class II protein complex // membrane // integral to membrane // MHC class II protein complex // membrane // integral to membrane // MHC class II protein complex // membrane // integral to membrane // MHC class II protein complex	inferred from electronic annotation // inferred from electronic annotation // inferred from electronic annotation // inferred from electronic annotation // inferred from electronic annotation // inferred from electronic annotation // inferred from electronic annotation // inferred from electronic annotation // inferred from electronic annotation // inferred from electronic annotation // inferred …	---	---	---	---	---	Pfam // Pfam	IPR001003 // IPR003597	MHC class II, alpha chain, N-terminal // Immunoglobulin C1-set	main
10533729	Vps37b	vacuolar protein sorting 37B (yeast)	9.57165	6.04363	-3.52803	0.0866879	down	NM_177876 // ENSMUST00000040967 // BC026744	RefSeq // ENSEMBL // GenBank	Mus musculus vacuolar protein sorting 37B (yeast) (Vps37b), mRNA. // cdna:known chromosome:NCBIM37:5:124454650:124482269:-1 gene:ENSMUSG00000066278 gene_biotype:protein_coding transcript_biotype:protein_coding // Mus musculus vacuolar protein sorting 37B (yeast), mRNA (cDNA clone MGC:25614 IMAGE:4163734), complete cds.	chr5	-	124454650	124482269	GO:0006810 // GO:0015031 // GO:0006810 // GO:0015031 // GO:0006810 // GO:0015031	transport // protein transport // transport // protein transport // transport // protein transport	inferred from electronic annotation // inferred from electronic annotation // inferred from electronic annotation // inferred from electronic annotation // inferred from electronic annotation // inferred from electronic annotation	GO:0005768 // GO:0016020 // GO:0005768 // GO:0016020 // GO:0005768 // GO:0016020	endosome // membrane // endosome // membrane // endosome // membrane	inferred from electronic annotation // inferred from electronic annotation // inferred from electronic annotation // inferred from electronic annotation // inferred from electronic annotation // inferred from electronic annotation	GO:0003674 // GO:0003674 // GO:0003674	molecular_function // molecular_function // molecular_function	no biological data available // no biological data available // no biological data available	---	---	Pfam	IPR009851	Modifier of rudimentary, Modr	main
10589703	Ltf	lactotransferrin	7.53804	4.04862	-3.48942	0.0890387	down	NM_008522 // ENSMUST00000035077 // BC006904	RefSeq // ENSEMBL // GenBank	Mus musculus lactotransferrin (Ltf), mRNA. // cdna:known chromosome:NCBIM37:9:110921796:110945270:1 gene:ENSMUSG00000032496 gene_biotype:protein_coding transcript_biotype:protein_coding // Mus musculus lactotransferrin, mRNA (cDNA clone MGC:11944 IMAGE:3600033), complete cds.	chr9	+	110921796	110945270	GO:0006508 // GO:0006810 // GO:0006811 // GO:0006826 // GO:0006879 // GO:0008152 // GO:0055072 // GO:0006508 // GO:0006810 // GO:0006811 // GO:0006826 // GO:0006879 // GO:0008152 // GO:0055072 // GO:0006508 // GO:0006810 // GO:0006811 // GO:0006826 // GO:0006879 // GO:0008152 // GO:0055072	proteolysis // transport // ion transport // iron ion transport // cellular iron ion homeostasis // metabolic process // iron ion homeostasis // proteolysis // transport // ion transport // iron ion transport // cellular iron ion homeostasis // metabolic process // iron ion homeostasis // proteolysis // transport // ion transport // iron ion transport // cellular iron ion homeostasis // metabolic…	inferred from electronic annotation // inferred from electronic annotation // inferred from electronic annotation // inferred from electronic annotation // inferred from electronic annotation // inferred from direct assay // inferred from electronic annotation // inferred from electronic annotation // inferred from electronic annotation // inferred from electronic annotation // inferred from elec…	GO:0005576 // GO:0005737 // GO:0030141 // GO:0005576 // GO:0005737 // GO:0030141 // GO:0005576 // GO:0005737 // GO:0030141	extracellular region // cytoplasm // secretory granule // extracellular region // cytoplasm // secretory granule // extracellular region // cytoplasm // secretory granule	inferred from electronic annotation // inferred from direct assay // not recorded // inferred from electronic annotation // inferred from direct assay // not recorded // inferred from electronic annotation // inferred from direct assay // not recorded	GO:0008199 // GO:0008201 // GO:0008233 // GO:0008236 // GO:0016787 // GO:0046872 // GO:0008199 // GO:0008201 // GO:0008233 // GO:0008236 // GO:0016787 // GO:0046872 // GO:0008199 // GO:0008201 // GO:0008233 // GO:0008236 // GO:0016787 // GO:0046872	ferric iron binding // heparin binding // peptidase activity // serine-type peptidase activity // hydrolase activity // metal ion binding // ferric iron binding // heparin binding // peptidase activity // serine-type peptidase activity // hydrolase activity // metal ion binding // ferric iron binding // heparin binding // peptidase activity // serine-type peptidase activity // hydrolase activity …	inferred from electronic annotation // not recorded // inferred from direct assay // inferred from electronic annotation // inferred from electronic annotation // inferred from electronic annotation // inferred from electronic annotation // not recorded // inferred from direct assay // inferred from electronic annotation // inferred from electronic annotation // inferred from electronic annotatio…	---	---	Pfam	IPR001156	Peptidase S60, transferrin lactoferrin	main
10531610	Rasgef1b	RasGEF domain family, member 1B	10.4704	7.01561	-3.45483	0.0911995	down	NM_145839 // NM_181318 // ENSMUST00000168092 // ENSMUST00000031276 // BC050858 // ENSMUST00000166632	RefSeq // RefSeq // ENSEMBL // ENSEMBL // GenBank // ENSEMBL	Mus musculus RasGEF domain family, member 1B (Rasgef1b), transcript variant 1, mRNA. // Mus musculus RasGEF domain family, member 1B (Rasgef1b), transcript variant 2, mRNA. // cdna:known chromosome:NCBIM37:5:99646445:99681946:-1 gene:ENSMUSG00000029333 gene_biotype:protein_coding transcript_biotype:protein_coding // cdna:known chromosome:NCBIM37:5:99646445:99681946:-1 gene:ENSMUSG00000029333 gene…	chr5	-	99646445	99681879	GO:0007264 // GO:0051056 // GO:0007264 // GO:0051056 // GO:0007264 // GO:0051056 // GO:0007264 // GO:0051056 // GO:0007264 // GO:0051056 // GO:0007264 // GO:0051056	small GTPase mediated signal transduction // regulation of small GTPase mediated signal transduction // small GTPase mediated signal transduction // regulation of small GTPase mediated signal transduction // small GTPase mediated signal transduction // regulation of small GTPase mediated signal transduction // small GTPase mediated signal transduction // regulation of small GTPase mediated signal…	inferred from electronic annotation // inferred from electronic annotation // inferred from electronic annotation // inferred from electronic annotation // inferred from electronic annotation // inferred from electronic annotation // inferred from electronic annotation // inferred from electronic annotation // inferred from electronic annotation // inferred from electronic annotation // inferred …	GO:0005622 // GO:0005768 // GO:0005622 // GO:0005768 // GO:0005622 // GO:0005768 // GO:0005622 // GO:0005768 // GO:0005622 // GO:0005768 // GO:0005622 // GO:0005768	intracellular // endosome // intracellular // endosome // intracellular // endosome // intracellular // endosome // intracellular // endosome // intracellular // endosome	inferred from electronic annotation // inferred from electronic annotation // inferred from electronic annotation // inferred from electronic annotation // inferred from electronic annotation // inferred from electronic annotation // inferred from electronic annotation // inferred from electronic annotation // inferred from electronic annotation // inferred from electronic annotation // inferred …	GO:0005085 // GO:0005088 // GO:0005085 // GO:0005088 // GO:0005085 // GO:0005088 // GO:0005085 // GO:0005088 // GO:0005085 // GO:0005088 // GO:0005085 // GO:0005088	guanyl-nucleotide exchange factor activity // Ras guanyl-nucleotide exchange factor activity // guanyl-nucleotide exchange factor activity // Ras guanyl-nucleotide exchange factor activity // guanyl-nucleotide exchange factor activity // Ras guanyl-nucleotide exchange factor activity // guanyl-nucleotide exchange factor activity // Ras guanyl-nucleotide exchange factor activity // guanyl-nucleoti…	inferred from electronic annotation // not recorded // inferred from electronic annotation // not recorded // inferred from electronic annotation // not recorded // inferred from electronic annotation // not recorded // inferred from electronic annotation // not recorded // inferred from electronic annotation // not recorded	---	---	Pfam // Pfam // Pfam // Pfam	IPR000651 // IPR001895 // IPR000651 // IPR001895	Ras-like guanine nucleotide exchange factor, N-terminal // Guanine-nucleotide dissociation stimulator CDC25 // Ras-like guanine nucleotide exchange factor, N-terminal // Guanine-nucleotide dissociation stimulator CDC25	main
10450369	Hspa1a	heat shock protein 1A	9.54529	6.09718	-3.44811	0.0916254	down	ENSMUST00000087328 // NM_010479 // BC054782 // BC151107 // BC157921	ENSEMBL // RefSeq // GenBank // GenBank // GenBank	cdna:known chromosome:NCBIM37:17:35106144:35109069:-1 gene:ENSMUSG00000091971 gene_biotype:protein_coding transcript_biotype:protein_coding // Mus musculus heat shock protein 1A (Hspa1a), mRNA. // Mus musculus heat shock protein 1A, mRNA (cDNA clone MGC:65617 IMAGE:6815894), complete cds. // Mus musculus heat shock protein 1B, mRNA (cDNA clone MGC:184020 IMAGE:9088020), complete cds. // Mus muscu…	chr17	-	35106135	35109069	GO:0000723 // GO:0006281 // GO:0006950 // GO:0009408 // GO:0009408 // GO:0000723 // GO:0006281 // GO:0006950 // GO:0009408 // GO:0009408 // GO:0000723 // GO:0006281 // GO:0006950 // GO:0009408 // GO:0009408 // GO:0000723 // GO:0006281 // GO:0006950 // GO:0009408 // GO:0009408 // GO:0000723 // GO:0006281 // GO:0006950 // GO:0009408 // GO:0009408	telomere maintenance // DNA repair // response to stress // response to heat // response to heat // telomere maintenance // DNA repair // response to stress // response to heat // response to heat // telomere maintenance // DNA repair // response to stress // response to heat // response to heat // telomere maintenance // DNA repair // response to stress // response to heat // response to heat //…	inferred from mutant phenotype // inferred from mutant phenotype // inferred from electronic annotation // inferred from direct assay // inferred from mutant phenotype // inferred from mutant phenotype // inferred from mutant phenotype // inferred from electronic annotation // inferred from direct assay // inferred from mutant phenotype // inferred from mutant phenotype // inferred from mutant ph…	GO:0005737 // GO:0005739 // GO:0044444 // GO:0005737 // GO:0005739 // GO:0044444 // GO:0005737 // GO:0005739 // GO:0044444 // GO:0005737 // GO:0005739 // GO:0044444 // GO:0005737 // GO:0005739 // GO:0044444	cytoplasm // mitochondrion // cytoplasmic part // cytoplasm // mitochondrion // cytoplasmic part // cytoplasm // mitochondrion // cytoplasmic part // cytoplasm // mitochondrion // cytoplasmic part // cytoplasm // mitochondrion // cytoplasmic part	inferred from electronic annotation // inferred from sequence or structural similarity // inferred from direct assay // inferred from electronic annotation // inferred from sequence or structural similarity // inferred from direct assay // inferred from electronic annotation // inferred from sequence or structural similarity // inferred from direct assay // inferred from electronic annotation // …	GO:0000166 // GO:0005515 // GO:0005524 // GO:0000166 // GO:0005515 // GO:0005524 // GO:0000166 // GO:0005515 // GO:0005524 // GO:0000166 // GO:0005515 // GO:0005524 // GO:0000166 // GO:0005515 // GO:0005524	nucleotide binding // protein binding // ATP binding // nucleotide binding // protein binding // ATP binding // nucleotide binding // protein binding // ATP binding // nucleotide binding // protein binding // ATP binding // nucleotide binding // protein binding // ATP binding	inferred from electronic annotation // inferred from physical interaction // inferred from electronic annotation // inferred from electronic annotation // inferred from physical interaction // inferred from electronic annotation // inferred from electronic annotation // inferred from physical interaction // inferred from electronic annotation // inferred from electronic annotation // inferred fro…	---	---	Pfam // Pfam	IPR004753 // IPR013126	Cell shape determining protein MreB/Mrl // Heat shock protein 70 family	main
10551891	Nfkbid	nuclear factor of kappa light polypeptide gene enhancer in B cells inhibitor, delta	10.941	7.50729	-3.4337	0.0925448	down	NM_172142 // ENSMUST00000046177 // ENSMUST00000108176 // ENSMUST00000108175 // AY078069 // ENSMUST00000153042	RefSeq // ENSEMBL // ENSEMBL // ENSEMBL // GenBank // ENSEMBL	Mus musculus nuclear factor of kappa light polypeptide gene enhancer in B cells inhibitor, delta (Nfkbid), mRNA. // cdna:known chromosome:NCBIM37:7:31208294:31213765:1 gene:ENSMUSG00000036931 gene_biotype:protein_coding transcript_biotype:protein_coding // cdna:known chromosome:NCBIM37:7:31206751:31213765:1 gene:ENSMUSG00000036931 gene_biotype:protein_coding transcript_biotype:protein_coding // c…	chr7	+	31205070	31213767	GO:0006954 // GO:0032088 // GO:0033085 // GO:0043124 // GO:0070245 // GO:0006954 // GO:0032088 // GO:0033085 // GO:0043124 // GO:0070245 // GO:0006954 // GO:0032088 // GO:0033085 // GO:0043124 // GO:0070245 // GO:0006954 // GO:0032088 // GO:0033085 // GO:0043124 // GO:0070245 // GO:0006954 // GO:0032088 // GO:0033085 // GO:0043124 // GO:0070245 // GO:0006954 // GO:0032088 // GO:0033085 // GO:0043…	inflammatory response // negative regulation of NF-kappaB transcription factor activity // negative regulation of T cell differentiation in thymus // negative regulation of I-kappaB kinase/NF-kappaB cascade // positive regulation of thymocyte apoptotic process // inflammatory response // negative regulation of NF-kappaB transcription factor activity // negative regulation of T cell differentiatio…	inferred from electronic annotation // inferred from direct assay // inferred from direct assay // inferred from direct assay // inferred from direct assay // inferred from electronic annotation // inferred from direct assay // inferred from direct assay // inferred from direct assay // inferred from direct assay // inferred from electronic annotation // inferred from direct assay // inferred fro…	GO:0005634 // GO:0005634 // GO:0005634 // GO:0005634 // GO:0005634 // GO:0005634	nucleus // nucleus // nucleus // nucleus // nucleus // nucleus	inferred from direct assay // inferred from direct assay // inferred from direct assay // inferred from direct assay // inferred from direct assay // inferred from direct assay	GO:0005515 // GO:0051059 // GO:0005515 // GO:0051059 // GO:0005515 // GO:0051059 // GO:0005515 // GO:0051059 // GO:0005515 // GO:0051059 // GO:0005515 // GO:0051059	protein binding // NF-kappaB binding // protein binding // NF-kappaB binding // protein binding // NF-kappaB binding // protein binding // NF-kappaB binding // protein binding // NF-kappaB binding // protein binding // NF-kappaB binding	inferred from physical interaction // inferred from physical interaction // inferred from physical interaction // inferred from physical interaction // inferred from physical interaction // inferred from physical interaction // inferred from physical interaction // inferred from physical interaction // inferred from physical interaction // inferred from physical interaction // inferred from physi…	---	---	Pfam // Pfam // Pfam	IPR002110 // IPR002110 // IPR002110	Ankyrin repeat // Ankyrin repeat // Ankyrin repeat	main
10443730	Abcg1	ATP-binding cassette, sub-family G (WHITE), member 1	8.99148	5.56708	-3.4244	0.0931433	down	NM_009593 // ENSMUST00000024829 // AF323659 // ENSMUST00000139013	RefSeq // ENSEMBL // GenBank // ENSEMBL	Mus musculus ATP-binding cassette, sub-family G (WHITE), member 1 (Abcg1), mRNA. // cdna:known chromosome:NCBIM37:17:31194643:31252722:1 gene:ENSMUSG00000024030 gene_biotype:protein_coding transcript_biotype:protein_coding // Mus musculus ATP-binding cassette transporter G1 (Abcg1) mRNA, complete cds. // cdna:known chromosome:NCBIM37:17:31194719:31235704:1 gene:ENSMUSG00000024030 gene_biotype:pro…	chr17	+	31194643	31252722	GO:0006355 // GO:0006810 // GO:0006869 // GO:0008203 // GO:0010033 // GO:0010745 // GO:0010872 // GO:0010875 // GO:0010888 // GO:0015914 // GO:0030301 // GO:0032367 // GO:0033344 // GO:0033344 // GO:0033700 // GO:0033993 // GO:0034374 // GO:0034375 // GO:0034436 // GO:0042632 // GO:0042987 // GO:0043691 // GO:0045542 // GO:0055091 // GO:0055099 // GO:0006355 // GO:0006810 // GO:0006869 // GO:0008…	regulation of transcription, DNA-dependent // transport // lipid transport // cholesterol metabolic process // response to organic substance // negative regulation of macrophage derived foam cell differentiation // regulation of cholesterol esterification // positive regulation of cholesterol efflux // negative regulation of lipid storage // phospholipid transport // cholesterol transport // intr…	inferred from mutant phenotype // inferred from electronic annotation // inferred from electronic annotation // not recorded // not recorded // inferred by curator // inferred from mutant phenotype // inferred from direct assay // inferred from mutant phenotype // not recorded // inferred from direct assay // not recorded // inferred from mutant phenotype // not recorded // not recorded // not re…	GO:0005622 // GO:0005768 // GO:0005794 // GO:0005886 // GO:0009897 // GO:0009897 // GO:0016020 // GO:0016021 // GO:0055037 // GO:0005622 // GO:0005768 // GO:0005794 // GO:0005886 // GO:0009897 // GO:0009897 // GO:0016020 // GO:0016021 // GO:0055037 // GO:0005622 // GO:0005768 // GO:0005794 // GO:0005886 // GO:0009897 // GO:0009897 // GO:0016020 // GO:0016021 // GO:0055037 // GO:0005622 // GO:0005…	intracellular // endosome // Golgi apparatus // plasma membrane // external side of plasma membrane // external side of plasma membrane // membrane // integral to membrane // recycling endosome // intracellular // endosome // Golgi apparatus // plasma membrane // external side of plasma membrane // external side of plasma membrane // membrane // integral to membrane // recycling endosome // intra…	not recorded // inferred from direct assay // not recorded // not recorded // inferred from direct assay // not recorded // inferred from electronic annotation // inferred from electronic annotation // inferred from direct assay // not recorded // inferred from direct assay // not recorded // not recorded // inferred from direct assay // not recorded // inferred from electronic annotation // infe…	GO:0000166 // GO:0005524 // GO:0005548 // GO:0016887 // GO:0017111 // GO:0017127 // GO:0019534 // GO:0034041 // GO:0034437 // GO:0042803 // GO:0043531 // GO:0046982 // GO:0000166 // GO:0005524 // GO:0005548 // GO:0016887 // GO:0017111 // GO:0017127 // GO:0019534 // GO:0034041 // GO:0034437 // GO:0042803 // GO:0043531 // GO:0046982 // GO:0000166 // GO:0005524 // GO:0005548 // GO:0016887 // GO:0017…	nucleotide binding // ATP binding // phospholipid transporter activity // ATPase activity // nucleoside-triphosphatase activity // cholesterol transporter activity // toxin transporter activity // sterol-transporting ATPase activity // glycoprotein transporter activity // protein homodimerization activity // ADP binding // protein heterodimerization activity // nucleotide binding // ATP binding /…	inferred from electronic annotation // not recorded // not recorded // inferred from electronic annotation // inferred from electronic annotation // not recorded // not recorded // not recorded // not recorded // not recorded // not recorded // not recorded // inferred from electronic annotation // not recorded // not recorded // inferred from electronic annotation // inferred from electronic ann…	---	---	Pfam // Pfam	IPR003439 // IPR013525	ABC transporter-like // ABC-2 type transporter	main
10592535	Sorl1	sortilin-related receptor, LDLR class A repeats-containing	9.81615	6.39424	-3.42191	0.0933041	down	NM_011436 // ENSMUST00000060989 // AB015790 // ENSMUST00000148800	RefSeq // ENSEMBL // GenBank // ENSEMBL	Mus musculus sortilin-related receptor, LDLR class A repeats-containing (Sorl1), mRNA. // cdna:known chromosome:NCBIM37:9:41772803:41932380:-1 gene:ENSMUSG00000049313 gene_biotype:protein_coding transcript_biotype:protein_coding // Mus musculus mRNA for LR11, complete cds. // cdna:known chromosome:NCBIM37:9:41785645:41792653:-1 gene:ENSMUSG00000049313 gene_biotype:protein_coding transcript_biotyp…	chr9	-	41776572	41932372	GO:0006629 // GO:0006810 // GO:0006869 // GO:0006897 // GO:0007275 // GO:0008202 // GO:0008203 // GO:0006629 // GO:0006810 // GO:0006869 // GO:0006897 // GO:0007275 // GO:0008202 // GO:0008203 // GO:0006629 // GO:0006810 // GO:0006869 // GO:0006897 // GO:0007275 // GO:0008202 // GO:0008203 // GO:0006629 // GO:0006810 // GO:0006869 // GO:0006897 // GO:0007275 // GO:0008202 // GO:0008203	lipid metabolic process // transport // lipid transport // endocytosis // multicellular organismal development // steroid metabolic process // cholesterol metabolic process // lipid metabolic process // transport // lipid transport // endocytosis // multicellular organismal development // steroid metabolic process // cholesterol metabolic process // lipid metabolic process // transport // lipid t…	inferred from electronic annotation // inferred from electronic annotation // inferred from electronic annotation // inferred from electronic annotation // inferred from electronic annotation // inferred from electronic annotation // inferred from electronic annotation // inferred from electronic annotation // inferred from electronic annotation // inferred from electronic annotation // inferred …	GO:0016020 // GO:0016021 // GO:0034362 // GO:0048471 // GO:0016020 // GO:0016021 // GO:0034362 // GO:0048471 // GO:0016020 // GO:0016021 // GO:0034362 // GO:0048471 // GO:0016020 // GO:0016021 // GO:0034362 // GO:0048471	membrane // integral to membrane // low-density lipoprotein particle // perinuclear region of cytoplasm // membrane // integral to membrane // low-density lipoprotein particle // perinuclear region of cytoplasm // membrane // integral to membrane // low-density lipoprotein particle // perinuclear region of cytoplasm // membrane // integral to membrane // low-density lipoprotein particle // perinu…	inferred from electronic annotation // inferred from electronic annotation // inferred from electronic annotation // not recorded // inferred from electronic annotation // inferred from electronic annotation // inferred from electronic annotation // not recorded // inferred from electronic annotation // inferred from electronic annotation // inferred from electronic annotation // not recorded // …	GO:0004872 // GO:0005515 // GO:0030169 // GO:0004872 // GO:0005515 // GO:0030169 // GO:0004872 // GO:0005515 // GO:0030169 // GO:0004872 // GO:0005515 // GO:0030169	receptor activity // protein binding // low-density lipoprotein particle binding // receptor activity // protein binding // low-density lipoprotein particle binding // receptor activity // protein binding // low-density lipoprotein particle binding // receptor activity // protein binding // low-density lipoprotein particle binding	inferred from electronic annotation // inferred from physical interaction // not recorded // inferred from electronic annotation // inferred from physical interaction // not recorded // inferred from electronic annotation // inferred from physical interaction // not recorded // inferred from electronic annotation // inferred from physical interaction // not recorded	---	---	Pfam // Pfam // Pfam	IPR000033 // IPR002172 // IPR003961	LDLR class B repeat // Low-density lipoprotein (LDL) receptor class A repeat // Fibronectin, type III	main
10450367	Hspa1a	heat shock protein 1A	10.4696	7.06039	-3.40919	0.0941307	down	NM_010479 // NM_010478 // ENSMUST00000172753 // ENSMUST00000165202 // ENSMUST00000087328 // NM_013558 // ENSMUST00000007248 // BC151107 // BC054782 // EU622851	RefSeq // RefSeq // ENSEMBL // ENSEMBL // ENSEMBL // RefSeq // ENSEMBL // GenBank // GenBank // GenBank	Mus musculus heat shock protein 1A (Hspa1a), mRNA. // Mus musculus heat shock protein 1B (Hspa1b), mRNA. // cdna:known chromosome:NCBIM37:17:35093381:35096183:-1 gene:ENSMUSG00000090877 gene_biotype:protein_coding transcript_biotype:protein_coding // cdna:known chromosome:NCBIM37:17:35093943:35096181:-1 gene:ENSMUSG00000090877 gene_biotype:protein_coding transcript_biotype:protein_coding // cdna:…	chr17	-	35094024	35095952	GO:0000723 // GO:0006281 // GO:0006950 // GO:0009408 // GO:0009408 // GO:0000723 // GO:0001916 // GO:0006281 // GO:0006402 // GO:0006916 // GO:0006950 // GO:0006952 // GO:0006986 // GO:0008285 // GO:0009408 // GO:0009408 // GO:0030308 // GO:0033033 // GO:0042026 // GO:0043066 // GO:0043154 // GO:0043154 // GO:0045906 // GO:0090084 // GO:0000723 // GO:0001916 // GO:0006281 // GO:0006402 // GO:0006…	telomere maintenance // DNA repair // response to stress // response to heat // response to heat // telomere maintenance // positive regulation of T cell mediated cytotoxicity // DNA repair // mRNA catabolic process // anti-apoptosis // response to stress // defense response // response to unfolded protein // negative regulation of cell proliferation // response to heat // response to heat // neg…	inferred from mutant phenotype // inferred from mutant phenotype // inferred from electronic annotation // inferred from direct assay // inferred from mutant phenotype // inferred from mutant phenotype // not recorded // inferred from mutant phenotype // not recorded // inferred from direct assay // inferred from electronic annotation // not recorded // not recorded // not recorded // inferred fr…	GO:0005737 // GO:0005739 // GO:0044444 // GO:0005622 // GO:0005625 // GO:0005634 // GO:0005737 // GO:0005739 // GO:0005739 // GO:0005759 // GO:0005829 // GO:0016234 // GO:0016235 // GO:0016323 // GO:0016324 // GO:0016607 // GO:0030529 // GO:0043234 // GO:0048471 // GO:0005622 // GO:0005625 // GO:0005634 // GO:0005737 // GO:0005739 // GO:0005739 // GO:0005759 // GO:0005829 // GO:0016234 // GO:0016…	cytoplasm // mitochondrion // cytoplasmic part // intracellular // soluble fraction // nucleus // cytoplasm // mitochondrion // mitochondrion // mitochondrial matrix // cytosol // inclusion body // aggresome // basolateral plasma membrane // apical plasma membrane // nuclear speck // ribonucleoprotein complex // protein complex // perinuclear region of cytoplasm // intracellular // soluble fracti…	inferred from electronic annotation // inferred from sequence or structural similarity // inferred from direct assay // inferred from direct assay // not recorded // not recorded // not recorded // inferred from direct assay // inferred from sequence or structural similarity // not recorded // not recorded // not recorded // not recorded // not recorded // not recorded // not recorded // not reco…	GO:0000166 // GO:0005515 // GO:0005524 // GO:0000166 // GO:0002020 // GO:0005515 // GO:0005524 // GO:0031625 // GO:0044183 // GO:0047485 // GO:0051059 // GO:0000166 // GO:0002020 // GO:0005515 // GO:0005524 // GO:0031625 // GO:0044183 // GO:0047485 // GO:0051059 // GO:0000166 // GO:0002020 // GO:0005515 // GO:0005524 // GO:0031625 // GO:0044183 // GO:0047485 // GO:0051059 // GO:0000166 // GO:0005…	nucleotide binding // protein binding // ATP binding // nucleotide binding // protease binding // protein binding // ATP binding // ubiquitin protein ligase binding // protein binding involved in protein folding // protein N-terminus binding // NF-kappaB binding // nucleotide binding // protease binding // protein binding // ATP binding // ubiquitin protein ligase binding // protein binding invol…	inferred from electronic annotation // inferred from physical interaction // inferred from electronic annotation // inferred from electronic annotation // not recorded // inferred from physical interaction // inferred from electronic annotation // not recorded // not recorded // not recorded // not recorded // inferred from electronic annotation // not recorded // inferred from physical interacti…	---	---	Pfam // Pfam // Pfam // Pfam // Pfam // Pfam // Pfam // Pfam	IPR004753 // IPR013126 // IPR004753 // IPR013126 // IPR004753 // IPR013126 // IPR004753 // IPR013126	Cell shape determining protein MreB/Mrl // Heat shock protein 70 family // Cell shape determining protein MreB/Mrl // Heat shock protein 70 family // Cell shape determining protein MreB/Mrl // Heat shock protein 70 family // Cell shape determining protein MreB/Mrl // Heat shock protein 70 family	main
10419288	Gch1	GTP cyclohydrolase 1	8.60026	5.25088	-3.34938	0.0981152	down	NM_008102 // ENSMUST00000089959 // BC005643	RefSeq // ENSEMBL // GenBank	Mus musculus GTP cyclohydrolase 1 (Gch1), mRNA. // cdna:known chromosome:NCBIM37:14:47773570:47809088:-1 gene:ENSMUSG00000037580 gene_biotype:protein_coding transcript_biotype:protein_coding // Mus musculus GTP cyclohydrolase 1, mRNA (cDNA clone MGC:12095 IMAGE:3709238), complete cds.	chr14	-	47773570	47809081	GO:0006184 // GO:0006461 // GO:0006729 // GO:0006729 // GO:0008152 // GO:0008217 // GO:0008217 // GO:0014916 // GO:0032496 // GO:0034341 // GO:0034612 // GO:0042311 // GO:0042416 // GO:0042559 // GO:0045776 // GO:0046654 // GO:0048265 // GO:0050884 // GO:0051000 // GO:0051066 // GO:0051260 // GO:0051291 // GO:0006184 // GO:0006461 // GO:0006729 // GO:0006729 // GO:0008152 // GO:0008217 // GO:0008…	GTP catabolic process // protein complex assembly // tetrahydrobiopterin biosynthetic process // tetrahydrobiopterin biosynthetic process // metabolic process // regulation of blood pressure // regulation of blood pressure // regulation of lung blood pressure // response to lipopolysaccharide // response to interferon-gamma // response to tumor necrosis factor // vasodilation // dopamine biosynth…	not recorded // not recorded // inferred by curator // not recorded // inferred from direct assay // inferred from mutant phenotype // not recorded // inferred from mutant phenotype // not recorded // not recorded // not recorded // not recorded // not recorded // not recorded // not recorded // inferred from electronic annotation // not recorded // not recorded // not recorded // not recorded //…	GO:0005625 // GO:0005634 // GO:0005737 // GO:0005829 // GO:0031410 // GO:0031965 // GO:0043234 // GO:0005625 // GO:0005634 // GO:0005737 // GO:0005829 // GO:0031410 // GO:0031965 // GO:0043234 // GO:0005625 // GO:0005634 // GO:0005737 // GO:0005829 // GO:0031410 // GO:0031965 // GO:0043234	soluble fraction // nucleus // cytoplasm // cytosol // cytoplasmic vesicle // nuclear membrane // protein complex // soluble fraction // nucleus // cytoplasm // cytosol // cytoplasmic vesicle // nuclear membrane // protein complex // soluble fraction // nucleus // cytoplasm // cytosol // cytoplasmic vesicle // nuclear membrane // protein complex	not recorded // not recorded // not recorded // not recorded // not recorded // not recorded // not recorded // not recorded // not recorded // not recorded // not recorded // not recorded // not recorded // not recorded // not recorded // not recorded // not recorded // not recorded // not recorded // not recorded // not recorded	GO:0000166 // GO:0003824 // GO:0003934 // GO:0003934 // GO:0005509 // GO:0005525 // GO:0008270 // GO:0016787 // GO:0030742 // GO:0042803 // GO:0046872 // GO:0050662 // GO:0000166 // GO:0003824 // GO:0003934 // GO:0003934 // GO:0005509 // GO:0005525 // GO:0008270 // GO:0016787 // GO:0030742 // GO:0042803 // GO:0046872 // GO:0050662 // GO:0000166 // GO:0003824 // GO:0003934 // GO:0003934 // GO:0005…	nucleotide binding // catalytic activity // GTP cyclohydrolase I activity // GTP cyclohydrolase I activity // calcium ion binding // GTP binding // zinc ion binding // hydrolase activity // GTP-dependent protein binding // protein homodimerization activity // metal ion binding // coenzyme binding // nucleotide binding // catalytic activity // GTP cyclohydrolase I activity // GTP cyclohydrolase I …	inferred from electronic annotation // inferred from electronic annotation // inferred from direct assay // not recorded // not recorded // not recorded // not recorded // inferred from electronic annotation // not recorded // not recorded // inferred from electronic annotation // not recorded // inferred from electronic annotation // inferred from electronic annotation // inferred from direct as…	---	---	Pfam	IPR020602	GTP cyclohydrolase I/Nitrile oxidoreductase	main
10499861	S100a9	S100 calcium binding protein A9 (calgranulin B)	7.88705	4.5526	-3.33445	0.0991355	down	NM_009114 // ENSMUST00000069960 // ENSMUST00000117167 // M83219	RefSeq // ENSEMBL // ENSEMBL // GenBank	Mus musculus S100 calcium binding protein A9 (calgranulin B) (S100a9), mRNA. // cdna:known chromosome:NCBIM37:3:90496554:90499633:-1 gene:ENSMUSG00000056071 gene_biotype:protein_coding transcript_biotype:protein_coding // cdna:known chromosome:NCBIM37:3:90496554:90499643:-1 gene:ENSMUSG00000056071 gene_biotype:protein_coding transcript_biotype:protein_coding // Mus musculus intracellular calcium-…	chr3	-	90496554	90499613	GO:0006935 // GO:0030595 // GO:0031532 // GO:0045113 // GO:0006935 // GO:0030595 // GO:0031532 // GO:0045113 // GO:0006935 // GO:0030595 // GO:0031532 // GO:0045113 // GO:0006935 // GO:0030595 // GO:0031532 // GO:0045113	chemotaxis // leukocyte chemotaxis // actin cytoskeleton reorganization // regulation of integrin biosynthetic process // chemotaxis // leukocyte chemotaxis // actin cytoskeleton reorganization // regulation of integrin biosynthetic process // chemotaxis // leukocyte chemotaxis // actin cytoskeleton reorganization // regulation of integrin biosynthetic process // chemotaxis // leukocyte chemotaxi…	inferred from electronic annotation // inferred from mutant phenotype // inferred from mutant phenotype // inferred from mutant phenotype // inferred from electronic annotation // inferred from mutant phenotype // inferred from mutant phenotype // inferred from mutant phenotype // inferred from electronic annotation // inferred from mutant phenotype // inferred from mutant phenotype // inferred f…	GO:0005576 // GO:0005615 // GO:0005634 // GO:0005737 // GO:0005856 // GO:0005886 // GO:0016020 // GO:0005576 // GO:0005615 // GO:0005634 // GO:0005737 // GO:0005856 // GO:0005886 // GO:0016020 // GO:0005576 // GO:0005615 // GO:0005634 // GO:0005737 // GO:0005856 // GO:0005886 // GO:0016020 // GO:0005576 // GO:0005615 // GO:0005634 // GO:0005737 // GO:0005856 // GO:0005886 // GO:0016020	extracellular region // extracellular space // nucleus // cytoplasm // cytoskeleton // plasma membrane // membrane // extracellular region // extracellular space // nucleus // cytoplasm // cytoskeleton // plasma membrane // membrane // extracellular region // extracellular space // nucleus // cytoplasm // cytoskeleton // plasma membrane // membrane // extracellular region // extracellular space /…	inferred from electronic annotation // not recorded // not recorded // not recorded // inferred from electronic annotation // inferred from electronic annotation // inferred from electronic annotation // inferred from electronic annotation // not recorded // not recorded // not recorded // inferred from electronic annotation // inferred from electronic annotation // inferred from electronic annot…	GO:0005509 // GO:0005509 // GO:0005509 // GO:0005509	calcium ion binding // calcium ion binding // calcium ion binding // calcium ion binding	inferred from electronic annotation // inferred from electronic annotation // inferred from electronic annotation // inferred from electronic annotation	---	---	Pfam // Pfam	IPR013787 // IPR013787	S100/CaBP-9k-type, calcium binding, subdomain // S100/CaBP-9k-type, calcium binding, subdomain	main
10408557	Serpinb1a	serine (or cysteine) peptidase inhibitor, clade B, member 1a	9.00518	5.68808	-3.31709	0.100336	down	NM_025429 // ENSMUST00000076352 // BC104333 // ENSMUST00000091668	RefSeq // ENSEMBL // GenBank // ENSEMBL	Mus musculus serine (or cysteine) peptidase inhibitor, clade B, member 1a (Serpinb1a), mRNA. // cdna:known chromosome:NCBIM37:13:32933962:32943054:-1 gene:ENSMUSG00000044734 gene_biotype:protein_coding transcript_biotype:protein_coding // Mus musculus serine (or cysteine) peptidase inhibitor, clade B, member 1a, mRNA (cDNA clone MGC:129309 IMAGE:40045808), complete cds. // cdna:known chromosome:N…	chr13	-	32933961	32990009	GO:0010466 // GO:0010951 // GO:0030162 // GO:0042176 // GO:0010466 // GO:0010951 // GO:0030162 // GO:0042176 // GO:0010466 // GO:0010951 // GO:0030162 // GO:0042176 // GO:0010466 // GO:0010951 // GO:0030162 // GO:0042176	negative regulation of peptidase activity // negative regulation of endopeptidase activity // regulation of proteolysis // regulation of protein catabolic process // negative regulation of peptidase activity // negative regulation of endopeptidase activity // regulation of proteolysis // regulation of protein catabolic process // negative regulation of peptidase activity // negative regulation of…	inferred from electronic annotation // not recorded // not recorded // inferred from physical interaction // inferred from electronic annotation // not recorded // not recorded // inferred from physical interaction // inferred from electronic annotation // not recorded // not recorded // inferred from physical interaction // inferred from electronic annotation // not recorded // not recorded // i…	GO:0005615 // GO:0005737 // GO:0005615 // GO:0005737 // GO:0005615 // GO:0005737 // GO:0005615 // GO:0005737	extracellular space // cytoplasm // extracellular space // cytoplasm // extracellular space // cytoplasm // extracellular space // cytoplasm	not recorded // inferred from electronic annotation // not recorded // inferred from electronic annotation // not recorded // inferred from electronic annotation // not recorded // inferred from electronic annotation	GO:0004867 // GO:0030414 // GO:0004867 // GO:0030414 // GO:0004867 // GO:0030414 // GO:0004867 // GO:0030414	serine-type endopeptidase inhibitor activity // peptidase inhibitor activity // serine-type endopeptidase inhibitor activity // peptidase inhibitor activity // serine-type endopeptidase inhibitor activity // peptidase inhibitor activity // serine-type endopeptidase inhibitor activity // peptidase inhibitor activity	not recorded // inferred from electronic annotation // not recorded // inferred from electronic annotation // not recorded // inferred from electronic annotation // not recorded // inferred from electronic annotation	---	---	Pfam // Pfam	IPR023796 // IPR023796	Serpin domain // Serpin domain	main
10471912	Kynu	kynureninase (L-kynurenine hydrolase)	8.59799	5.28313	-3.31486	0.100491	down	NM_027552 // ENSMUST00000028223 // BC069848 // BC026950 // ENSMUST00000112826 // ENSMUST00000100129 // ENSMUST00000169618 // ENSMUST00000050511 // ENSMUST00000148855 // ENSMUST00000130968 // ENSMUST00000138540 // AK040584 // AK149423 // GENSCAN00000019109	RefSeq // ENSEMBL // GenBank // GenBank // ENSEMBL // ENSEMBL // ENSEMBL // ENSEMBL // ENSEMBL // ENSEMBL // ENSEMBL // GenBank HTC // GenBank HTC // ENSEMBL	Mus musculus kynureninase (L-kynurenine hydrolase) (Kynu), mRNA. // cdna:known chromosome:NCBIM37:2:43410849:43538235:1 gene:ENSMUSG00000026866 gene_biotype:protein_coding transcript_biotype:protein_coding // Mus musculus kynureninase (L-kynurenine hydrolase), mRNA (cDNA clone MGC:78020 IMAGE:5097145), complete cds. // Mus musculus kynureninase (L-kynurenine hydrolase), mRNA (cDNA clone MGC:30315…	chr2	+	43410849	43538235	GO:0006569 // GO:0008152 // GO:0009435 // GO:0019363 // GO:0019441 // GO:0019442 // GO:0019805 // GO:0034341 // GO:0034516 // GO:0043420 // GO:0006569 // GO:0008152 // GO:0009435 // GO:0019363 // GO:0019441 // GO:0019442 // GO:0019805 // GO:0034341 // GO:0034516 // GO:0043420 // GO:0006569 // GO:0008152 // GO:0009435 // GO:0019363 // GO:0019441 // GO:0019442 // GO:0019805 // GO:0034341 // GO:0034…	tryptophan catabolic process // metabolic process // NAD biosynthetic process // pyridine nucleotide biosynthetic process // tryptophan catabolic process to kynurenine // tryptophan catabolic process to acetyl-CoA // quinolinate biosynthetic process // response to interferon-gamma // response to vitamin B6 // anthranilate metabolic process // tryptophan catabolic process // metabolic process // N…	not recorded // inferred from electronic annotation // inferred from electronic annotation // inferred from electronic annotation // not recorded // not recorded // not recorded // not recorded // not recorded // not recorded // not recorded // inferred from electronic annotation // inferred from electronic annotation // inferred from electronic annotation // not recorded // not recorded // not r…	GO:0005625 // GO:0005737 // GO:0005739 // GO:0005739 // GO:0005829 // GO:0005625 // GO:0005737 // GO:0005739 // GO:0005739 // GO:0005829 // GO:0005625 // GO:0005737 // GO:0005739 // GO:0005739 // GO:0005829 // GO:0005625 // GO:0005737 // GO:0005739 // GO:0005739 // GO:0005829 // GO:0005625 // GO:0005737 // GO:0005739 // GO:0005739 // GO:0005829 // GO:0005625 // GO:0005737 // GO:0005739 // GO:0005…	soluble fraction // cytoplasm // mitochondrion // mitochondrion // cytosol // soluble fraction // cytoplasm // mitochondrion // mitochondrion // cytosol // soluble fraction // cytoplasm // mitochondrion // mitochondrion // cytosol // soluble fraction // cytoplasm // mitochondrion // mitochondrion // cytosol // soluble fraction // cytoplasm // mitochondrion // mitochondrion // cytosol // soluble f…	not recorded // inferred from electronic annotation // inferred from direct assay // not recorded // not recorded // not recorded // inferred from electronic annotation // inferred from direct assay // not recorded // not recorded // not recorded // inferred from electronic annotation // inferred from direct assay // not recorded // not recorded // not recorded // inferred from electronic annotat…	GO:0003824 // GO:0016787 // GO:0030170 // GO:0030429 // GO:0042803 // GO:0003824 // GO:0016787 // GO:0030170 // GO:0030429 // GO:0042803 // GO:0003824 // GO:0016787 // GO:0030170 // GO:0030429 // GO:0042803 // GO:0003824 // GO:0016787 // GO:0030170 // GO:0030429 // GO:0042803 // GO:0003824 // GO:0016787 // GO:0030170 // GO:0030429 // GO:0042803 // GO:0003824 // GO:0016787 // GO:0030170 // GO:0030…	catalytic activity // hydrolase activity // pyridoxal phosphate binding // kynureninase activity // protein homodimerization activity // catalytic activity // hydrolase activity // pyridoxal phosphate binding // kynureninase activity // protein homodimerization activity // catalytic activity // hydrolase activity // pyridoxal phosphate binding // kynureninase activity // protein homodimerization …	inferred from electronic annotation // inferred from electronic annotation // not recorded // not recorded // not recorded // inferred from electronic annotation // inferred from electronic annotation // not recorded // not recorded // not recorded // inferred from electronic annotation // inferred from electronic annotation // not recorded // not recorded // not recorded // inferred from electro…	---	---	Pfam // Pfam // Pfam // Pfam	IPR000192 // IPR000192 // IPR000192 // IPR000192	Aminotransferase, class V/Cysteine desulfurase // Aminotransferase, class V/Cysteine desulfurase // Aminotransferase, class V/Cysteine desulfurase // Aminotransferase, class V/Cysteine desulfurase	main
10439312	Cd86	CD86 antigen	8.97768	5.66286	-3.31483	0.100493	down	NM_019388 // ENSMUST00000089620 // BC013807 // ENSMUST00000023618 // ENSMUST00000145506 // ENSMUST00000154485	RefSeq // ENSEMBL // GenBank // ENSEMBL // ENSEMBL // ENSEMBL	Mus musculus CD86 antigen (Cd86), mRNA. // cdna:known chromosome:NCBIM37:16:36603955:36666163:-1 gene:ENSMUSG00000022901 gene_biotype:protein_coding transcript_biotype:protein_coding // Mus musculus CD86 antigen, mRNA (cDNA clone MGC:18471 IMAGE:4008635), complete cds. // cdna:known chromosome:NCBIM37:16:36603955:36661538:-1 gene:ENSMUSG00000022901 gene_biotype:protein_coding transcript_biotype:p…	chr16	-	36603955	36666145	GO:0002224 // GO:0002668 // GO:0042102 // GO:0042110 // GO:0042113 // GO:0051607 // GO:0002224 // GO:0002668 // GO:0042102 // GO:0042110 // GO:0042113 // GO:0051607 // GO:0002224 // GO:0002668 // GO:0042102 // GO:0042110 // GO:0042113 // GO:0051607 // GO:0002224 // GO:0002668 // GO:0042102 // GO:0042110 // GO:0042113 // GO:0051607 // GO:0002224 // GO:0002668 // GO:0042102 // GO:0042110 // GO:0042…	toll-like receptor signaling pathway // negative regulation of T cell anergy // positive regulation of T cell proliferation // T cell activation // B cell activation // defense response to virus // toll-like receptor signaling pathway // negative regulation of T cell anergy // positive regulation of T cell proliferation // T cell activation // B cell activation // defense response to virus // tol…	inferred from direct assay // not recorded // not recorded // not recorded // inferred from direct assay // inferred from direct assay // inferred from direct assay // not recorded // not recorded // not recorded // inferred from direct assay // inferred from direct assay // inferred from direct assay // not recorded // not recorded // not recorded // inferred from direct assay // inferred from d…	GO:0005886 // GO:0009897 // GO:0016020 // GO:0016021 // GO:0043231 // GO:0005886 // GO:0009897 // GO:0016020 // GO:0016021 // GO:0043231 // GO:0005886 // GO:0009897 // GO:0016020 // GO:0016021 // GO:0043231 // GO:0005886 // GO:0009897 // GO:0016020 // GO:0016021 // GO:0043231 // GO:0005886 // GO:0009897 // GO:0016020 // GO:0016021 // GO:0043231 // GO:0005886 // GO:0009897 // GO:0016020 // GO:0016…	plasma membrane // external side of plasma membrane // membrane // integral to membrane // intracellular membrane-bounded organelle // plasma membrane // external side of plasma membrane // membrane // integral to membrane // intracellular membrane-bounded organelle // plasma membrane // external side of plasma membrane // membrane // integral to membrane // intracellular membrane-bounded organel…	inferred from electronic annotation // inferred from direct assay // inferred from electronic annotation // inferred from electronic annotation // inferred from direct assay // inferred from electronic annotation // inferred from direct assay // inferred from electronic annotation // inferred from electronic annotation // inferred from direct assay // inferred from electronic annotation // inferr…	GO:0004872 // GO:0005102 // GO:0004872 // GO:0005102 // GO:0004872 // GO:0005102 // GO:0004872 // GO:0005102 // GO:0004872 // GO:0005102 // GO:0004872 // GO:0005102	receptor activity // receptor binding // receptor activity // receptor binding // receptor activity // receptor binding // receptor activity // receptor binding // receptor activity // receptor binding // receptor activity // receptor binding	inferred from electronic annotation // not recorded // inferred from electronic annotation // not recorded // inferred from electronic annotation // not recorded // inferred from electronic annotation // not recorded // inferred from electronic annotation // not recorded // inferred from electronic annotation // not recorded	GenMAPP	Inflammatory_Response_Pathway	Pfam // Pfam	IPR013106 // IPR013106	Immunoglobulin V-set // Immunoglobulin V-set	main
10593198	Fam55b	family with sequence similarity 55, member B	8.43412	5.16083	-3.27328	0.103429	down	NM_030069 // ENSMUST00000034527 // BC140955 // ENSMUST00000165875 // ENSMUST00000135457 // ENSMUST00000149185 // ENSMUST00000142667 // AK165372 // AK136668 // ENSMUST00000137976 // GENSCAN00000002501	RefSeq // ENSEMBL // GenBank // ENSEMBL // ENSEMBL // ENSEMBL // ENSEMBL // GenBank HTC // GenBank HTC // ENSEMBL // ENSEMBL	Mus musculus family with sequence similarity 55, member B (Fam55b), mRNA. // cdna:known chromosome:NCBIM37:9:48126089:48148981:-1 gene:ENSMUSG00000032028 gene_biotype:protein_coding transcript_biotype:protein_coding // Mus musculus family with sequence similarity 55, member B, mRNA (cDNA clone MGC:175916 IMAGE:9055567), complete cds. // cdna:known chromosome:NCBIM37:9:48127227:48148881:-1 gene:EN…	chr9	-	48126089	48148880	GO:0008150 // GO:0008150 // GO:0008150 // GO:0008150 // GO:0008150 // GO:0008150 // GO:0008150 // GO:0008150 // GO:0008150 // GO:0008150	biological_process // biological_process // biological_process // biological_process // biological_process // biological_process // biological_process // biological_process // biological_process // biological_process	no biological data available // no biological data available // no biological data available // no biological data available // no biological data available // no biological data available // no biological data available // no biological data available // no biological data available // no biological data available	GO:0005575 // GO:0016020 // GO:0016021 // GO:0005575 // GO:0016020 // GO:0016021 // GO:0005575 // GO:0016020 // GO:0016021 // GO:0005575 // GO:0016020 // GO:0016021 // GO:0005575 // GO:0016020 // GO:0016021 // GO:0005575 // GO:0016020 // GO:0016021 // GO:0005575 // GO:0016020 // GO:0016021 // GO:0005575 // GO:0016020 // GO:0016021 // GO:0005575 // GO:0016020 // GO:0016021 // GO:0005575 // GO:0016…	cellular_component // membrane // integral to membrane // cellular_component // membrane // integral to membrane // cellular_component // membrane // integral to membrane // cellular_component // membrane // integral to membrane // cellular_component // membrane // integral to membrane // cellular_component // membrane // integral to membrane // cellular_component // membrane // integral to membr…	no biological data available // inferred from electronic annotation // inferred from electronic annotation // no biological data available // inferred from electronic annotation // inferred from electronic annotation // no biological data available // inferred from electronic annotation // inferred from electronic annotation // no biological data available // inferred from electronic annotation /…	GO:0003674 // GO:0003674 // GO:0003674 // GO:0003674 // GO:0003674 // GO:0003674 // GO:0003674 // GO:0003674 // GO:0003674 // GO:0003674	molecular_function // molecular_function // molecular_function // molecular_function // molecular_function // molecular_function // molecular_function // molecular_function // molecular_function // molecular_function	no biological data available // no biological data available // no biological data available // no biological data available // no biological data available // no biological data available // no biological data available // no biological data available // no biological data available // no biological data available	---	---	---	---	---	main
10384974	Il9r	interleukin 9 receptor	9.05316	5.81173	-3.24143	0.105739	down	NM_001134458 // NM_008374 // ENSMUST00000145401 // ENSMUST00000128311 // M84746 // ENSMUST00000142396 // ENSMUST00000020518 // ENSMUST00000131979	RefSeq // RefSeq // ENSEMBL // ENSEMBL // GenBank // ENSEMBL // ENSEMBL // ENSEMBL	Mus musculus interleukin 9 receptor (Il9r), transcript variant 1, mRNA. // Mus musculus interleukin 9 receptor (Il9r), transcript variant 2, mRNA. // cdna:known chromosome:NCBIM37:11:32087541:32100222:-1 gene:ENSMUSG00000020279 gene_biotype:protein_coding transcript_biotype:protein_coding // cdna:novel chromosome:NCBIM37:11:32090283:32100236:-1 gene:ENSMUSG00000020279 gene_biotype:protein_coding …	chr11	-	32088997	32100222	GO:0030307 // GO:0038113 // GO:0030307 // GO:0038113 // GO:0030307 // GO:0038113 // GO:0030307 // GO:0038113 // GO:0030307 // GO:0038113 // GO:0030307 // GO:0038113 // GO:0030307 // GO:0038113 // GO:0030307 // GO:0038113	positive regulation of cell growth // interleukin-9-mediated signaling pathway // positive regulation of cell growth // interleukin-9-mediated signaling pathway // positive regulation of cell growth // interleukin-9-mediated signaling pathway // positive regulation of cell growth // interleukin-9-mediated signaling pathway // positive regulation of cell growth // interleukin-9-mediated signaling …	not recorded // not recorded // not recorded // not recorded // not recorded // not recorded // not recorded // not recorded // not recorded // not recorded // not recorded // not recorded // not recorded // not recorded // not recorded // not recorded	GO:0005576 // GO:0005886 // GO:0016020 // GO:0016021 // GO:0005576 // GO:0005886 // GO:0016020 // GO:0016021 // GO:0005576 // GO:0005886 // GO:0016020 // GO:0016021 // GO:0005576 // GO:0005886 // GO:0016020 // GO:0016021 // GO:0005576 // GO:0005886 // GO:0016020 // GO:0016021 // GO:0005576 // GO:0005886 // GO:0016020 // GO:0016021 // GO:0005576 // GO:0005886 // GO:0016020 // GO:0016021 // GO:0005…	extracellular region // plasma membrane // membrane // integral to membrane // extracellular region // plasma membrane // membrane // integral to membrane // extracellular region // plasma membrane // membrane // integral to membrane // extracellular region // plasma membrane // membrane // integral to membrane // extracellular region // plasma membrane // membrane // integral to membrane // extr…	inferred from electronic annotation // inferred from electronic annotation // inferred from electronic annotation // inferred from electronic annotation // inferred from electronic annotation // inferred from electronic annotation // inferred from electronic annotation // inferred from electronic annotation // inferred from electronic annotation // inferred from electronic annotation // inferred …	GO:0004872 // GO:0004896 // GO:0004919 // GO:0019983 // GO:0004872 // GO:0004896 // GO:0004919 // GO:0019983 // GO:0004872 // GO:0004896 // GO:0004919 // GO:0019983 // GO:0004872 // GO:0004896 // GO:0004919 // GO:0019983 // GO:0004872 // GO:0004896 // GO:0004919 // GO:0019983 // GO:0004872 // GO:0004896 // GO:0004919 // GO:0019983 // GO:0004872 // GO:0004896 // GO:0004919 // GO:0019983 // GO:0004…	receptor activity // cytokine receptor activity // interleukin-9 receptor activity // interleukin-9 binding // receptor activity // cytokine receptor activity // interleukin-9 receptor activity // interleukin-9 binding // receptor activity // cytokine receptor activity // interleukin-9 receptor activity // interleukin-9 binding // receptor activity // cytokine receptor activity // interleukin-9 r…	inferred from electronic annotation // inferred from electronic annotation // not recorded // not recorded // inferred from electronic annotation // inferred from electronic annotation // not recorded // not recorded // inferred from electronic annotation // inferred from electronic annotation // not recorded // not recorded // inferred from electronic annotation // inferred from electronic annot…	---	---	---	---	---	main
10512949	Abca1	ATP-binding cassette, sub-family A (ABC1), member 1	8.5085	5.28795	-3.22055	0.10728	down	ENSMUST00000030010 // NM_013454 // ENSMUST00000149127	ENSEMBL // RefSeq // ENSEMBL	cdna:known chromosome:NCBIM37:4:53043659:53172767:-1 gene:ENSMUSG00000015243 gene_biotype:protein_coding transcript_biotype:protein_coding // Mus musculus ATP-binding cassette, sub-family A (ABC1), member 1 (Abca1), mRNA. // cdna:known chromosome:NCBIM37:4:53048360:53053798:-1 gene:ENSMUSG00000015243 gene_biotype:protein_coding transcript_biotype:processed_transcript	chr4	-	53043660	53172767	GO:0002790 // GO:0006497 // GO:0006810 // GO:0006911 // GO:0007040 // GO:0007186 // GO:0008203 // GO:0008203 // GO:0010875 // GO:0015914 // GO:0016197 // GO:0030301 // GO:0030819 // GO:0032367 // GO:0032488 // GO:0033344 // GO:0033344 // GO:0033344 // GO:0033700 // GO:0033700 // GO:0033700 // GO:0034380 // GO:0038027 // GO:0042157 // GO:0042158 // GO:0042158 // GO:0042632 // GO:0043691 // GO:0043…	peptide secretion // protein lipidation // transport // phagocytosis, engulfment // lysosome organization // G-protein coupled receptor signaling pathway // cholesterol metabolic process // cholesterol metabolic process // positive regulation of cholesterol efflux // phospholipid transport // endosomal transport // cholesterol transport // positive regulation of cAMP biosynthetic process // intra…	inferred from mutant phenotype // inferred from mutant phenotype // inferred from electronic annotation // inferred from mutant phenotype // not recorded // not recorded // inferred from direct assay // not recorded // inferred from mutant phenotype // not recorded // not recorded // not recorded // not recorded // not recorded // not recorded // inferred from direct assay // inferred from mutant…	GO:0005622 // GO:0005624 // GO:0005794 // GO:0005886 // GO:0005887 // GO:0005887 // GO:0009986 // GO:0016020 // GO:0016021 // GO:0030139 // GO:0034364 // GO:0043231 // GO:0045121 // GO:0045335 // GO:0005622 // GO:0005624 // GO:0005794 // GO:0005886 // GO:0005887 // GO:0005887 // GO:0009986 // GO:0016020 // GO:0016021 // GO:0030139 // GO:0034364 // GO:0043231 // GO:0045121 // GO:0045335 // GO:0005…	intracellular // membrane fraction // Golgi apparatus // plasma membrane // integral to plasma membrane // integral to plasma membrane // cell surface // membrane // integral to membrane // endocytic vesicle // high-density lipoprotein particle // intracellular membrane-bounded organelle // membrane raft // phagocytic vesicle // intracellular // membrane fraction // Golgi apparatus // plasma memb…	not recorded // not recorded // inferred from direct assay // inferred from direct assay // inferred from direct assay // not recorded // not recorded // inferred from electronic annotation // inferred from electronic annotation // not recorded // not recorded // inferred from direct assay // not recorded // not recorded // not recorded // not recorded // inferred from direct assay // inferred fr…	GO:0000166 // GO:0005515 // GO:0005524 // GO:0005548 // GO:0005548 // GO:0005548 // GO:0008509 // GO:0016887 // GO:0017111 // GO:0017127 // GO:0017127 // GO:0017127 // GO:0019905 // GO:0031267 // GO:0034185 // GO:0034186 // GO:0034188 // GO:0042626 // GO:0000166 // GO:0005515 // GO:0005524 // GO:0005548 // GO:0005548 // GO:0005548 // GO:0008509 // GO:0016887 // GO:0017111 // GO:0017127 // GO:0017…	nucleotide binding // protein binding // ATP binding // phospholipid transporter activity // phospholipid transporter activity // phospholipid transporter activity // anion transmembrane transporter activity // ATPase activity // nucleoside-triphosphatase activity // cholesterol transporter activity // cholesterol transporter activity // cholesterol transporter activity // syntaxin binding // sma…	inferred from electronic annotation // inferred from physical interaction // not recorded // inferred from direct assay // inferred from mutant phenotype // not recorded // inferred from direct assay // inferred from electronic annotation // inferred from electronic annotation // inferred from direct assay // inferred from mutant phenotype // not recorded // not recorded // not recorded // not re…	GenMAPP	Statin_Pathway_PharmGKB	Pfam	IPR003439	ABC transporter-like	main
10436024	Gcet2	germinal center expressed transcript 2	6.97781	3.75805	-3.21976	0.107339	down	NM_001159297 // ENSMUST00000089499 // NM_008099 // ENSMUST00000023339 // ENSMUST00000161347 // BC099585	RefSeq // ENSEMBL // RefSeq // ENSEMBL // ENSEMBL // GenBank	Mus musculus germinal center expressed transcript 2 (Gcet2), transcript variant 1, mRNA. // cdna:known chromosome:NCBIM37:16:45610536:45622980:1 gene:ENSMUSG00000022659 gene_biotype:protein_coding transcript_biotype:protein_coding // Mus musculus germinal center expressed transcript 2 (Gcet2), transcript variant 2, mRNA. // cdna:known chromosome:NCBIM37:16:45610536:45622980:1 gene:ENSMUSG00000022…	chr16	+	45610536	45622980	GO:2000402 // GO:2000402 // GO:2000402 // GO:2000402 // GO:2000402 // GO:2000402	negative regulation of lymphocyte migration // negative regulation of lymphocyte migration // negative regulation of lymphocyte migration // negative regulation of lymphocyte migration // negative regulation of lymphocyte migration // negative regulation of lymphocyte migration	not recorded // not recorded // not recorded // not recorded // not recorded // not recorded	GO:0005737 // GO:0005739 // GO:0005886 // GO:0016020 // GO:0005737 // GO:0005739 // GO:0005886 // GO:0016020 // GO:0005737 // GO:0005739 // GO:0005886 // GO:0016020 // GO:0005737 // GO:0005739 // GO:0005886 // GO:0016020 // GO:0005737 // GO:0005739 // GO:0005886 // GO:0016020 // GO:0005737 // GO:0005739 // GO:0005886 // GO:0016020	cytoplasm // mitochondrion // plasma membrane // membrane // cytoplasm // mitochondrion // plasma membrane // membrane // cytoplasm // mitochondrion // plasma membrane // membrane // cytoplasm // mitochondrion // plasma membrane // membrane // cytoplasm // mitochondrion // plasma membrane // membrane // cytoplasm // mitochondrion // plasma membrane // membrane	inferred from electronic annotation // not recorded // inferred from electronic annotation // inferred from electronic annotation // inferred from electronic annotation // not recorded // inferred from electronic annotation // inferred from electronic annotation // inferred from electronic annotation // not recorded // inferred from electronic annotation // inferred from electronic annotation // …	GO:0003779 // GO:0045159 // GO:0003779 // GO:0045159 // GO:0003779 // GO:0045159 // GO:0003779 // GO:0045159 // GO:0003779 // GO:0045159 // GO:0003779 // GO:0045159	actin binding // myosin II binding // actin binding // myosin II binding // actin binding // myosin II binding // actin binding // myosin II binding // actin binding // myosin II binding // actin binding // myosin II binding	not recorded // not recorded // not recorded // not recorded // not recorded // not recorded // not recorded // not recorded // not recorded // not recorded // not recorded // not recorded	---	---	---	---	---	main
10517508	C1qb	complement component 1, q subcomponent, beta polypeptide	7.47591	4.28527	-3.19064	0.109527	down	NM_009777 // ENSMUST00000046384 // M22531	RefSeq // ENSEMBL // GenBank	Mus musculus complement component 1, q subcomponent, beta polypeptide (C1qb), mRNA. // cdna:known chromosome:NCBIM37:4:136436044:136442102:-1 gene:ENSMUSG00000036905 gene_biotype:protein_coding transcript_biotype:protein_coding // Mouse complement C1q B chain mRNA, complete cds.	chr4	-	136435965	136442092	GO:0006958 // GO:0045087 // GO:0048839 // GO:0006958 // GO:0045087 // GO:0048839 // GO:0006958 // GO:0045087 // GO:0048839	complement activation, classical pathway // innate immune response // inner ear development // complement activation, classical pathway // innate immune response // inner ear development // complement activation, classical pathway // innate immune response // inner ear development	inferred from electronic annotation // inferred from electronic annotation // inferred from direct assay // inferred from electronic annotation // inferred from electronic annotation // inferred from direct assay // inferred from electronic annotation // inferred from electronic annotation // inferred from direct assay	GO:0005576 // GO:0005581 // GO:0005602 // GO:0005576 // GO:0005581 // GO:0005602 // GO:0005576 // GO:0005581 // GO:0005602	extracellular region // collagen // complement component C1 complex // extracellular region // collagen // complement component C1 complex // extracellular region // collagen // complement component C1 complex	inferred from electronic annotation // inferred from electronic annotation // not recorded // inferred from electronic annotation // inferred from electronic annotation // not recorded // inferred from electronic annotation // inferred from electronic annotation // not recorded	GO:0042803 // GO:0042803 // GO:0042803	protein homodimerization activity // protein homodimerization activity // protein homodimerization activity	inferred from direct assay // inferred from direct assay // inferred from direct assay	GenMAPP // GenMAPP	Complement_Activation_Classical // Complement_Activation_Classical	Pfam // Pfam	IPR001073 // IPR008160	Complement C1q protein // Collagen triple helix repeat	main
10380174	Mpo	myeloperoxidase	7.21903	4.02998	-3.18905	0.109648	down	NM_010824 // ENSMUST00000020779 // ENSMUST00000121303 // BC053912 // ENSMUST00000143021 // ENSMUST00000107930 // ENSMUST00000146650 // ENSMUST00000167903	RefSeq // ENSEMBL // ENSEMBL // GenBank // ENSEMBL // ENSEMBL // ENSEMBL // ENSEMBL	Mus musculus myeloperoxidase (Mpo), nuclear gene encoding mitochondrial protein, mRNA. // cdna:known chromosome:NCBIM37:11:87607083:87617915:1 gene:ENSMUSG00000009350 gene_biotype:protein_coding transcript_biotype:protein_coding // cdna:known chromosome:NCBIM37:11:87607711:87617915:1 gene:ENSMUSG00000009350 gene_biotype:protein_coding transcript_biotype:protein_coding // Mus musculus myeloperoxid…	chr11	+	87607083	87617914	GO:0001878 // GO:0002149 // GO:0002679 // GO:0006979 // GO:0019430 // GO:0034374 // GO:0042744 // GO:0042744 // GO:0042744 // GO:0044130 // GO:0050830 // GO:0050832 // GO:0055114 // GO:0055114 // GO:0055114 // GO:0001878 // GO:0002149 // GO:0002679 // GO:0006979 // GO:0019430 // GO:0034374 // GO:0042744 // GO:0042744 // GO:0042744 // GO:0044130 // GO:0050830 // GO:0050832 // GO:0055114 // GO:0055…	response to yeast // hypochlorous acid biosynthetic process // respiratory burst involved in defense response // response to oxidative stress // removal of superoxide radicals // low-density lipoprotein particle remodeling // hydrogen peroxide catabolic process // hydrogen peroxide catabolic process // hydrogen peroxide catabolic process // negative regulation of growth of symbiont in host // def…	inferred from mutant phenotype // inferred from mutant phenotype // inferred from mutant phenotype // not recorded // inferred from mutant phenotype // not recorded // inferred from direct assay // inferred from mutant phenotype // not recorded // inferred from mutant phenotype // inferred from mutant phenotype // inferred from mutant phenotype // inferred from direct assay // inferred from mutan…	GO:0005615 // GO:0005625 // GO:0005739 // GO:0005764 // GO:0030141 // GO:0005615 // GO:0005625 // GO:0005739 // GO:0005764 // GO:0030141 // GO:0005615 // GO:0005625 // GO:0005739 // GO:0005764 // GO:0030141 // GO:0005615 // GO:0005625 // GO:0005739 // GO:0005764 // GO:0030141 // GO:0005615 // GO:0005625 // GO:0005739 // GO:0005764 // GO:0030141 // GO:0005615 // GO:0005625 // GO:0005739 // GO:0005…	extracellular space // soluble fraction // mitochondrion // lysosome // secretory granule // extracellular space // soluble fraction // mitochondrion // lysosome // secretory granule // extracellular space // soluble fraction // mitochondrion // lysosome // secretory granule // extracellular space // soluble fraction // mitochondrion // lysosome // secretory granule // extracellular space // solu…	not recorded // not recorded // inferred from direct assay // inferred from electronic annotation // not recorded // not recorded // not recorded // inferred from direct assay // inferred from electronic annotation // not recorded // not recorded // not recorded // inferred from direct assay // inferred from electronic annotation // not recorded // not recorded // not recorded // inferred from di…	GO:0004601 // GO:0004601 // GO:0004601 // GO:0008201 // GO:0016491 // GO:0020037 // GO:0046872 // GO:0004601 // GO:0004601 // GO:0004601 // GO:0008201 // GO:0016491 // GO:0020037 // GO:0046872 // GO:0004601 // GO:0004601 // GO:0004601 // GO:0008201 // GO:0016491 // GO:0020037 // GO:0046872 // GO:0004601 // GO:0004601 // GO:0004601 // GO:0008201 // GO:0016491 // GO:0020037 // GO:0046872 // GO:0004…	peroxidase activity // peroxidase activity // peroxidase activity // heparin binding // oxidoreductase activity // heme binding // metal ion binding // peroxidase activity // peroxidase activity // peroxidase activity // heparin binding // oxidoreductase activity // heme binding // metal ion binding // peroxidase activity // peroxidase activity // peroxidase activity // heparin binding // oxidore…	inferred from direct assay // inferred from mutant phenotype // not recorded // not recorded // inferred from electronic annotation // inferred from electronic annotation // inferred from electronic annotation // inferred from direct assay // inferred from mutant phenotype // not recorded // not recorded // inferred from electronic annotation // inferred from electronic annotation // inferred fro…	---	---	Pfam // Pfam // Pfam	IPR002007 // IPR002007 // IPR002007	Haem peroxidase, animal // Haem peroxidase, animal // Haem peroxidase, animal	main
10433507	Ciita	class II transactivator	9.18564	6.0111	-3.17455	0.110756	down	NM_001243760 // NM_007575 // ENSMUST00000023147 // ENSMUST00000074090 // NM_001243761 // U60653 // ENSMUST00000168881 // ENSMUST00000169537 // ENSMUST00000100187	RefSeq // RefSeq // ENSEMBL // ENSEMBL // RefSeq // GenBank // ENSEMBL // ENSEMBL // ENSEMBL	Mus musculus class II transactivator (Ciita), transcript variant 1, mRNA. // Mus musculus class II transactivator (Ciita), transcript variant 2, mRNA. // cdna:known chromosome:NCBIM37:16:10488372:10527657:1 gene:ENSMUSG00000022504 gene_biotype:protein_coding transcript_biotype:protein_coding // cdna:known chromosome:NCBIM37:16:10480237:10527657:1 gene:ENSMUSG00000022504 gene_biotype:protein_codin…	chr16	+	10480152	10527657	GO:0000122 // GO:0006351 // GO:0006355 // GO:0034341 // GO:0034341 // GO:0045345 // GO:0045348 // GO:0045892 // GO:0045892 // GO:0045893 // GO:0045944 // GO:0046677 // GO:0000122 // GO:0006351 // GO:0006355 // GO:0034341 // GO:0034341 // GO:0045345 // GO:0045348 // GO:0045892 // GO:0045892 // GO:0045893 // GO:0045944 // GO:0046677 // GO:0000122 // GO:0006351 // GO:0006355 // GO:0034341 // GO:0034…	negative regulation of transcription from RNA polymerase II promoter // transcription, DNA-dependent // regulation of transcription, DNA-dependent // response to interferon-gamma // response to interferon-gamma // positive regulation of MHC class I biosynthetic process // positive regulation of MHC class II biosynthetic process // negative regulation of transcription, DNA-dependent // negative re…	not recorded // inferred from electronic annotation // inferred from electronic annotation // inferred from direct assay // not recorded // not recorded // not recorded // inferred from mutant phenotype // not recorded // not recorded // not recorded // not recorded // not recorded // inferred from electronic annotation // inferred from electronic annotation // inferred from direct assay // not r…	GO:0005634 // GO:0005634 // GO:0005634 // GO:0005634 // GO:0005634 // GO:0005634 // GO:0005634 // GO:0005634 // GO:0005634	nucleus // nucleus // nucleus // nucleus // nucleus // nucleus // nucleus // nucleus // nucleus	inferred from electronic annotation // inferred from electronic annotation // inferred from electronic annotation // inferred from electronic annotation // inferred from electronic annotation // inferred from electronic annotation // inferred from electronic annotation // inferred from electronic annotation // inferred from electronic annotation	GO:0000166 // GO:0005524 // GO:0008022 // GO:0032403 // GO:0033613 // GO:0044212 // GO:0000166 // GO:0005524 // GO:0008022 // GO:0032403 // GO:0033613 // GO:0044212 // GO:0000166 // GO:0005524 // GO:0008022 // GO:0032403 // GO:0033613 // GO:0044212 // GO:0000166 // GO:0005524 // GO:0008022 // GO:0032403 // GO:0033613 // GO:0044212 // GO:0000166 // GO:0005524 // GO:0008022 // GO:0032403 // GO:0033…	nucleotide binding // ATP binding // protein C-terminus binding // protein complex binding // activating transcription factor binding // transcription regulatory region DNA binding // nucleotide binding // ATP binding // protein C-terminus binding // protein complex binding // activating transcription factor binding // transcription regulatory region DNA binding // nucleotide binding // ATP bindi…	inferred from electronic annotation // inferred from electronic annotation // not recorded // not recorded // not recorded // not recorded // inferred from electronic annotation // inferred from electronic annotation // not recorded // not recorded // not recorded // not recorded // inferred from electronic annotation // inferred from electronic annotation // not recorded // not recorded // not r…	---	---	Pfam // Pfam	IPR001611 // IPR001611	Leucine-rich repeat // Leucine-rich repeat	main
10364361	Icosl	icos ligand	8.94252	5.80735	-3.13517	0.11382	down	NM_015790 // ENSMUST00000105393 // BC029227 // ENSMUST00000095482	RefSeq // ENSEMBL // GenBank // ENSEMBL	Mus musculus icos ligand (Icosl), mRNA. // cdna:known chromosome:NCBIM37:10:77532105:77542270:1 gene:ENSMUSG00000000732 gene_biotype:protein_coding transcript_biotype:protein_coding // Mus musculus icos ligand, mRNA (cDNA clone MGC:35971 IMAGE:4217333), complete cds. // cdna:known chromosome:NCBIM37:10:77532105:77546000:1 gene:ENSMUSG00000000732 gene_biotype:protein_coding transcript_biotype:prot…	chr10	+	77532113	77546658	GO:0007165 // GO:0042104 // GO:0042110 // GO:0042113 // GO:0045190 // GO:0045404 // GO:0007165 // GO:0042104 // GO:0042110 // GO:0042113 // GO:0045190 // GO:0045404 // GO:0007165 // GO:0042104 // GO:0042110 // GO:0042113 // GO:0045190 // GO:0045404 // GO:0007165 // GO:0042104 // GO:0042110 // GO:0042113 // GO:0045190 // GO:0045404	signal transduction // positive regulation of activated T cell proliferation // T cell activation // B cell activation // isotype switching // positive regulation of interleukin-4 biosynthetic process // signal transduction // positive regulation of activated T cell proliferation // T cell activation // B cell activation // isotype switching // positive regulation of interleukin-4 biosynthetic pr…	non-traceable author statement // traceable author statement // non-traceable author statement // inferred from electronic annotation // non-traceable author statement // inferred from mutant phenotype // non-traceable author statement // traceable author statement // non-traceable author statement // inferred from electronic annotation // non-traceable author statement // inferred from mutant ph…	GO:0005887 // GO:0009897 // GO:0016020 // GO:0016021 // GO:0005887 // GO:0009897 // GO:0016020 // GO:0016021 // GO:0005887 // GO:0009897 // GO:0016020 // GO:0016021 // GO:0005887 // GO:0009897 // GO:0016020 // GO:0016021	integral to plasma membrane // external side of plasma membrane // membrane // integral to membrane // integral to plasma membrane // external side of plasma membrane // membrane // integral to membrane // integral to plasma membrane // external side of plasma membrane // membrane // integral to membrane // integral to plasma membrane // external side of plasma membrane // membrane // integral to…	inferred from direct assay // inferred from direct assay // inferred from electronic annotation // non-traceable author statement // inferred from direct assay // inferred from direct assay // inferred from electronic annotation // non-traceable author statement // inferred from direct assay // inferred from direct assay // inferred from electronic annotation // non-traceable author statement // …	GO:0005102 // GO:0005515 // GO:0005102 // GO:0005515 // GO:0005102 // GO:0005515 // GO:0005102 // GO:0005515	receptor binding // protein binding // receptor binding // protein binding // receptor binding // protein binding // receptor binding // protein binding	traceable author statement // inferred from physical interaction // traceable author statement // inferred from physical interaction // traceable author statement // inferred from physical interaction // traceable author statement // inferred from physical interaction	---	---	Pfam // Pfam // Pfam // Pfam // Pfam // Pfam	IPR003597 // IPR013106 // IPR013162 // IPR003597 // IPR013106 // IPR013162	Immunoglobulin C1-set // Immunoglobulin V-set // CD80-like, immunoglobulin C2-set // Immunoglobulin C1-set // Immunoglobulin V-set // CD80-like, immunoglobulin C2-set	main
10548817	Plbd1	phospholipase B domain containing 1	8.71584	5.60881	-3.10702	0.116063	down	NM_025806 // ENSMUST00000032336 // BC019793 // ENSMUST00000137139 // ENSMUST00000133911	RefSeq // ENSEMBL // GenBank // ENSEMBL // ENSEMBL	Mus musculus phospholipase B domain containing 1 (Plbd1), mRNA. // cdna:known chromosome:NCBIM37:6:136560591:136610449:-1 gene:ENSMUSG00000030214 gene_biotype:protein_coding transcript_biotype:protein_coding // Mus musculus RIKEN cDNA 1100001H23 gene, mRNA (cDNA clone MGC:30303 IMAGE:5133074), complete cds. // cdna:known chromosome:NCBIM37:6:136561824:136610394:-1 gene:ENSMUSG00000030214 gene_bio…	chr6	-	136560591	136610366	GO:0008150 // GO:0016042 // GO:0008150 // GO:0016042 // GO:0008150 // GO:0016042 // GO:0008150 // GO:0016042 // GO:0008150 // GO:0016042	biological_process // lipid catabolic process // biological_process // lipid catabolic process // biological_process // lipid catabolic process // biological_process // lipid catabolic process // biological_process // lipid catabolic process	no biological data available // inferred from electronic annotation // no biological data available // inferred from electronic annotation // no biological data available // inferred from electronic annotation // no biological data available // inferred from electronic annotation // no biological data available // inferred from electronic annotation	GO:0005575 // GO:0005576 // GO:0005575 // GO:0005576 // GO:0005575 // GO:0005576 // GO:0005575 // GO:0005576 // GO:0005575 // GO:0005576	cellular_component // extracellular region // cellular_component // extracellular region // cellular_component // extracellular region // cellular_component // extracellular region // cellular_component // extracellular region	no biological data available // inferred from electronic annotation // no biological data available // inferred from electronic annotation // no biological data available // inferred from electronic annotation // no biological data available // inferred from electronic annotation // no biological data available // inferred from electronic annotation	GO:0003674 // GO:0016787 // GO:0003674 // GO:0016787 // GO:0003674 // GO:0016787 // GO:0003674 // GO:0016787 // GO:0003674 // GO:0016787	molecular_function // hydrolase activity // molecular_function // hydrolase activity // molecular_function // hydrolase activity // molecular_function // hydrolase activity // molecular_function // hydrolase activity	no biological data available // inferred from electronic annotation // no biological data available // inferred from electronic annotation // no biological data available // inferred from electronic annotation // no biological data available // inferred from electronic annotation // no biological data available // inferred from electronic annotation	---	---	Pfam	IPR007000	Phospholipase B-like	main
10445531	Zfp318	zinc finger protein 318	9.32729	6.22419	-3.1031	0.116379	down	NM_207671 // ENSMUST00000113481 // NM_021346 // ENSMUST00000138127 // AF227194 // ENSMUST00000113479 // ENSMUST00000047394 // ENSMUST00000152472 // ENSMUST00000136017 // ENSMUST00000123733	RefSeq // ENSEMBL // RefSeq // ENSEMBL // GenBank // ENSEMBL // ENSEMBL // ENSEMBL // ENSEMBL // ENSEMBL	Mus musculus zinc finger protein 318 (Zfp318), transcript variant 1, mRNA. // cdna:known chromosome:NCBIM37:17:46520680:46551763:1 gene:ENSMUSG00000015597 gene_biotype:protein_coding transcript_biotype:protein_coding // Mus musculus zinc finger protein 318 (Zfp318), transcript variant 2, mRNA. // cdna:known chromosome:NCBIM37:17:46520700:46557869:1 gene:ENSMUSG00000015597 gene_biotype:protein_cod…	chr17	+	46523689	46557869	GO:0006351 // GO:0006355 // GO:0007126 // GO:0006351 // GO:0006355 // GO:0007126 // GO:0006351 // GO:0006355 // GO:0007126 // GO:0006351 // GO:0006355 // GO:0007126 // GO:0006351 // GO:0006355 // GO:0007126 // GO:0006351 // GO:0006355 // GO:0007126 // GO:0006351 // GO:0006355 // GO:0007126 // GO:0006351 // GO:0006355 // GO:0007126 // GO:0006351 // GO:0006355 // GO:0007126 // GO:0006351 // GO:0006…	transcription, DNA-dependent // regulation of transcription, DNA-dependent // meiosis // transcription, DNA-dependent // regulation of transcription, DNA-dependent // meiosis // transcription, DNA-dependent // regulation of transcription, DNA-dependent // meiosis // transcription, DNA-dependent // regulation of transcription, DNA-dependent // meiosis // transcription, DNA-dependent // regulation …	inferred from electronic annotation // inferred from electronic annotation // inferred from electronic annotation // inferred from electronic annotation // inferred from electronic annotation // inferred from electronic annotation // inferred from electronic annotation // inferred from electronic annotation // inferred from electronic annotation // inferred from electronic annotation // inferred …	GO:0005622 // GO:0005634 // GO:0005634 // GO:0005737 // GO:0005622 // GO:0005634 // GO:0005634 // GO:0005737 // GO:0005622 // GO:0005634 // GO:0005634 // GO:0005737 // GO:0005622 // GO:0005634 // GO:0005634 // GO:0005737 // GO:0005622 // GO:0005634 // GO:0005634 // GO:0005737 // GO:0005622 // GO:0005634 // GO:0005634 // GO:0005737 // GO:0005622 // GO:0005634 // GO:0005634 // GO:0005737 // GO:0005…	intracellular // nucleus // nucleus // cytoplasm // intracellular // nucleus // nucleus // cytoplasm // intracellular // nucleus // nucleus // cytoplasm // intracellular // nucleus // nucleus // cytoplasm // intracellular // nucleus // nucleus // cytoplasm // intracellular // nucleus // nucleus // cytoplasm // intracellular // nucleus // nucleus // cytoplasm // intracellular // nucleus // nucleus…	inferred from electronic annotation // inferred from direct assay // not recorded // not recorded // inferred from electronic annotation // inferred from direct assay // not recorded // not recorded // inferred from electronic annotation // inferred from direct assay // not recorded // not recorded // inferred from electronic annotation // inferred from direct assay // not recorded // not recorde…	GO:0003676 // GO:0008270 // GO:0046872 // GO:0003676 // GO:0008270 // GO:0046872 // GO:0003676 // GO:0008270 // GO:0046872 // GO:0003676 // GO:0008270 // GO:0046872 // GO:0003676 // GO:0008270 // GO:0046872 // GO:0003676 // GO:0008270 // GO:0046872 // GO:0003676 // GO:0008270 // GO:0046872 // GO:0003676 // GO:0008270 // GO:0046872 // GO:0003676 // GO:0008270 // GO:0046872 // GO:0003676 // GO:0008…	nucleic acid binding // zinc ion binding // metal ion binding // nucleic acid binding // zinc ion binding // metal ion binding // nucleic acid binding // zinc ion binding // metal ion binding // nucleic acid binding // zinc ion binding // metal ion binding // nucleic acid binding // zinc ion binding // metal ion binding // nucleic acid binding // zinc ion binding // metal ion binding // nucleic a…	inferred from electronic annotation // inferred from electronic annotation // inferred from electronic annotation // inferred from electronic annotation // inferred from electronic annotation // inferred from electronic annotation // inferred from electronic annotation // inferred from electronic annotation // inferred from electronic annotation // inferred from electronic annotation // inferred …	---	---	---	---	---	main
10560481	Fosb	FBJ osteosarcoma oncogene B	11.3499	8.27576	-3.07412	0.11874	down	NM_008036 // ENSMUST00000003640 // BC132064	RefSeq // ENSEMBL // GenBank	Mus musculus FBJ osteosarcoma oncogene B (Fosb), mRNA. // cdna:known chromosome:NCBIM37:7:19888070:19895394:-1 gene:ENSMUSG00000003545 gene_biotype:protein_coding transcript_biotype:protein_coding // Mus musculus FBJ osteosarcoma oncogene B, mRNA (cDNA clone MGC:163695 IMAGE:40130341), complete cds.	chr7	-	19888045	19895394	GO:0006355 // GO:0071277 // GO:0006355 // GO:0071277 // GO:0006355 // GO:0071277	regulation of transcription, DNA-dependent // cellular response to calcium ion // regulation of transcription, DNA-dependent // cellular response to calcium ion // regulation of transcription, DNA-dependent // cellular response to calcium ion	inferred from electronic annotation // inferred from direct assay // inferred from electronic annotation // inferred from direct assay // inferred from electronic annotation // inferred from direct assay	GO:0005634 // GO:0005634 // GO:0005634	nucleus // nucleus // nucleus	inferred from electronic annotation // inferred from electronic annotation // inferred from electronic annotation	GO:0003677 // GO:0003700 // GO:0043565 // GO:0046983 // GO:0003677 // GO:0003700 // GO:0043565 // GO:0046983 // GO:0003677 // GO:0003700 // GO:0043565 // GO:0046983	DNA binding // sequence-specific DNA binding transcription factor activity // sequence-specific DNA binding // protein dimerization activity // DNA binding // sequence-specific DNA binding transcription factor activity // sequence-specific DNA binding // protein dimerization activity // DNA binding // sequence-specific DNA binding transcription factor activity // sequence-specific DNA binding // …	inferred from direct assay // inferred from electronic annotation // inferred from electronic annotation // inferred from electronic annotation // inferred from direct assay // inferred from electronic annotation // inferred from electronic annotation // inferred from electronic annotation // inferred from direct assay // inferred from electronic annotation // inferred from electronic annotation …	---	---	Pfam // Pfam	IPR011616 // IPR011700	bZIP transcription factor, bZIP-1 // Basic leucine zipper	main
10460968	Rasgrp2	RAS, guanyl releasing protein 2	9.03796	6.00008	-3.03788	0.121761	down	NM_011242 // ENSMUST00000113476 // ENSMUST00000035716 // ENSMUST00000167240 // BC051474 // U78171 // AF081193 // ENSMUST00000152022 // ENSMUST00000138555 // ENSMUST00000135532 // ENSMUST00000130480 // ENSMUST00000127021 // ENSMUST00000133968 // ENSMUST00000148906 // ENSMUST00000149205 // ENSMUST00000113472 // ENSMUST00000113467 // ENSMUST00000113475 // GENSCAN00000019553	RefSeq // ENSEMBL // ENSEMBL // ENSEMBL // GenBank // GenBank // GenBank // ENSEMBL // ENSEMBL // ENSEMBL // ENSEMBL // ENSEMBL // ENSEMBL // ENSEMBL // ENSEMBL // ENSEMBL // ENSEMBL // ENSEMBL // ENSEMBL	Mus musculus RAS, guanyl releasing protein 2 (Rasgrp2), mRNA. // cdna:known chromosome:NCBIM37:19:6399340:6415210:1 gene:ENSMUSG00000032946 gene_biotype:protein_coding transcript_biotype:protein_coding // cdna:known chromosome:NCBIM37:19:6400562:6415216:1 gene:ENSMUSG00000032946 gene_biotype:protein_coding transcript_biotype:protein_coding // cdna:known chromosome:NCBIM37:19:6400583:6415215:1 gen…	chr19	+	6400548	6415213	GO:0007264 // GO:0035556 // GO:0051056 // GO:0007264 // GO:0035556 // GO:0051056 // GO:0007264 // GO:0035556 // GO:0051056 // GO:0007264 // GO:0035556 // GO:0051056 // GO:0007264 // GO:0035556 // GO:0051056 // GO:0007264 // GO:0035556 // GO:0051056 // GO:0007264 // GO:0035556 // GO:0051056 // GO:0007264 // GO:0035556 // GO:0051056 // GO:0007264 // GO:0035556 // GO:0051056 // GO:0007264 // GO:0035…	small GTPase mediated signal transduction // intracellular signal transduction // regulation of small GTPase mediated signal transduction // small GTPase mediated signal transduction // intracellular signal transduction // regulation of small GTPase mediated signal transduction // small GTPase mediated signal transduction // intracellular signal transduction // regulation of small GTPase mediated…	inferred from electronic annotation // inferred from electronic annotation // inferred from electronic annotation // inferred from electronic annotation // inferred from electronic annotation // inferred from electronic annotation // inferred from electronic annotation // inferred from electronic annotation // inferred from electronic annotation // inferred from electronic annotation // inferred …	GO:0005622 // GO:0005737 // GO:0005829 // GO:0005886 // GO:0016020 // GO:0019717 // GO:0030054 // GO:0042995 // GO:0045202 // GO:0005622 // GO:0005737 // GO:0005829 // GO:0005886 // GO:0016020 // GO:0019717 // GO:0030054 // GO:0042995 // GO:0045202 // GO:0005622 // GO:0005737 // GO:0005829 // GO:0005886 // GO:0016020 // GO:0019717 // GO:0030054 // GO:0042995 // GO:0045202 // GO:0005622 // GO:0005…	intracellular // cytoplasm // cytosol // plasma membrane // membrane // synaptosome // cell junction // cell projection // synapse // intracellular // cytoplasm // cytosol // plasma membrane // membrane // synaptosome // cell junction // cell projection // synapse // intracellular // cytoplasm // cytosol // plasma membrane // membrane // synaptosome // cell junction // cell projection // synapse …	inferred from electronic annotation // inferred from electronic annotation // not recorded // not recorded // inferred from electronic annotation // inferred from electronic annotation // inferred from electronic annotation // inferred from electronic annotation // inferred from electronic annotation // inferred from electronic annotation // inferred from electronic annotation // not recorded // …	GO:0005085 // GO:0005509 // GO:0046872 // GO:0005085 // GO:0005509 // GO:0046872 // GO:0005085 // GO:0005509 // GO:0046872 // GO:0005085 // GO:0005509 // GO:0046872 // GO:0005085 // GO:0005509 // GO:0046872 // GO:0005085 // GO:0005509 // GO:0046872 // GO:0005085 // GO:0005509 // GO:0046872 // GO:0005085 // GO:0005509 // GO:0046872 // GO:0005085 // GO:0005509 // GO:0046872 // GO:0005085 // GO:0005…	guanyl-nucleotide exchange factor activity // calcium ion binding // metal ion binding // guanyl-nucleotide exchange factor activity // calcium ion binding // metal ion binding // guanyl-nucleotide exchange factor activity // calcium ion binding // metal ion binding // guanyl-nucleotide exchange factor activity // calcium ion binding // metal ion binding // guanyl-nucleotide exchange factor activ…	inferred from electronic annotation // inferred from electronic annotation // inferred from electronic annotation // inferred from electronic annotation // inferred from electronic annotation // inferred from electronic annotation // inferred from electronic annotation // inferred from electronic annotation // inferred from electronic annotation // inferred from electronic annotation // inferred …	---	---	Pfam // Pfam // Pfam // Pfam // Pfam // Pfam // Pfam // Pfam // Pfam // Pfam // Pfam // Pfam // Pfam	IPR000651 // IPR001895 // IPR002219 // IPR000651 // IPR001895 // IPR002219 // IPR000651 // IPR001895 // IPR002219 // IPR000651 // IPR001895 // IPR000651 // IPR000651	Ras-like guanine nucleotide exchange factor, N-terminal // Guanine-nucleotide dissociation stimulator CDC25 // Protein kinase C-like, phorbol ester/diacylglycerol binding // Ras-like guanine nucleotide exchange factor, N-terminal // Guanine-nucleotide dissociation stimulator CDC25 // Protein kinase C-like, phorbol ester/diacylglycerol binding // Ras-like guanine nucleotide exchange factor, N-term…	main
10357381	Ysk4	Yeast Sps1/Ste20-related kinase 4 (S. cerevisiae)	6.65456	3.62175	-3.0328	0.12219	down	NM_011737 // ENSMUST00000061512 // GENSCAN00000017679	RefSeq // ENSEMBL // ENSEMBL	Mus musculus Yeast Sps1/Ste20-related kinase 4 (S. cerevisiae) (Ysk4), mRNA. // cdna:known chromosome:NCBIM37:1:129711848:129736867:-1 gene:ENSMUSG00000051590 gene_biotype:protein_coding transcript_biotype:protein_coding // cdna:genscan chromosome:NCBIM37:1:129713808:129747063:-1 transcript_biotype:protein_coding	chr1	-	129711858	129736857	GO:0008150 // GO:0008150	biological_process // biological_process	no biological data available // no biological data available	GO:0005575 // GO:0005575	cellular_component // cellular_component	no biological data available // no biological data available	GO:0000166 // GO:0003674 // GO:0005524 // GO:0000166 // GO:0003674 // GO:0005524	nucleotide binding // molecular_function // ATP binding // nucleotide binding // molecular_function // ATP binding	inferred from electronic annotation // no biological data available // inferred from electronic annotation // inferred from electronic annotation // no biological data available // inferred from electronic annotation	---	---	Pfam // Pfam	IPR000719 // IPR001245	Protein kinase, catalytic domain // Serine-threonine/tyrosine-protein kinase catalytic domain	main
10444236	H2-DMb2	histocompatibility 2, class II, locus Mb2	11.2218	8.21971	-3.00208	0.12482	down	ENSMUST00000041982 // NM_010388 // NM_010387 // ENSMUST00000114232 // BC002237 // BC052864 // ENSMUST00000171231 // ENSMUST00000174765	ENSEMBL // RefSeq // RefSeq // ENSEMBL // GenBank // GenBank // ENSEMBL // ENSEMBL	cdna:known chromosome:NCBIM37:17:34282258:34288498:1 gene:ENSMUSG00000037548 gene_biotype:protein_coding transcript_biotype:protein_coding // Mus musculus histocompatibility 2, class II, locus Mb2 (H2-DMb2), mRNA. // Mus musculus histocompatibility 2, class II, locus Mb1 (H2-DMb1), mRNA. // cdna:known chromosome:NCBIM37:17:34290017:34297168:1 gene:ENSMUSG00000079547 gene_biotype:protein_coding tr…	chr17	+	34282172	34297174	GO:0002504 // GO:0019882 // GO:0019882 // GO:0019886 // GO:0051085 // GO:0002504 // GO:0019882 // GO:0019882 // GO:0019886 // GO:0051085 // GO:0002504 // GO:0019882 // GO:0019886 // GO:0051085 // GO:0002504 // GO:0019882 // GO:0019886 // GO:0051085 // GO:0002504 // GO:0019882 // GO:0019886 // GO:0051085 // GO:0002504 // GO:0019882 // GO:0019882 // GO:0019886 // GO:0051085 // GO:0002504 // GO:0019…	antigen processing and presentation of peptide or polysaccharide antigen via MHC class II // antigen processing and presentation // antigen processing and presentation // antigen processing and presentation of exogenous peptide antigen via MHC class II // chaperone mediated protein folding requiring cofactor // antigen processing and presentation of peptide or polysaccharide antigen via MHC class…	inferred from electronic annotation // inferred from direct assay // not recorded // inferred from direct assay // inferred from direct assay // inferred from electronic annotation // inferred from direct assay // not recorded // inferred from direct assay // inferred from direct assay // inferred from electronic annotation // inferred from direct assay // inferred from direct assay // inferred f…	GO:0005764 // GO:0005765 // GO:0005770 // GO:0005771 // GO:0010008 // GO:0016020 // GO:0016021 // GO:0042613 // GO:0005764 // GO:0005765 // GO:0005770 // GO:0005771 // GO:0010008 // GO:0016020 // GO:0016021 // GO:0042613 // GO:0016020 // GO:0016021 // GO:0042613 // GO:0016020 // GO:0016021 // GO:0042613 // GO:0016020 // GO:0016021 // GO:0042613 // GO:0005764 // GO:0005765 // GO:0005770 // GO:0005…	lysosome // lysosomal membrane // late endosome // multivesicular body // endosome membrane // membrane // integral to membrane // MHC class II protein complex // lysosome // lysosomal membrane // late endosome // multivesicular body // endosome membrane // membrane // integral to membrane // MHC class II protein complex // membrane // integral to membrane // MHC class II protein complex // membr…	inferred from direct assay // inferred from direct assay // inferred from direct assay // inferred from direct assay // inferred from direct assay // inferred from electronic annotation // inferred from direct assay // inferred from electronic annotation // inferred from direct assay // inferred from direct assay // inferred from direct assay // inferred from direct assay // inferred from direct …	GO:0005515 // GO:0005515 // GO:0005515 // GO:0005515	protein binding // protein binding // protein binding // protein binding	inferred from physical interaction // inferred from physical interaction // inferred from physical interaction // inferred from physical interaction	---	---	Pfam // Pfam // Pfam // Pfam // Pfam // Pfam	IPR000353 // IPR003597 // IPR013162 // IPR000353 // IPR003597 // IPR013162	MHC class II, beta chain, N-terminal // Immunoglobulin C1-set // CD80-like, immunoglobulin C2-set // MHC class II, beta chain, N-terminal // Immunoglobulin C1-set // CD80-like, immunoglobulin C2-set	main
10601456	Gm6377	predicted gene 6377	9.83435	6.83322	-3.00113	0.124902	down	NM_001037917 // ENSMUST00000060013 // ENSMUST00000133614	RefSeq // ENSEMBL // ENSEMBL	Mus musculus predicted gene 6377 (Gm6377), mRNA. // cdna:known chromosome:NCBIM37:X:106392097:106395778:1 gene:ENSMUSG00000048621 gene_biotype:protein_coding transcript_biotype:protein_coding // cdna:known chromosome:NCBIM37:X:106290848:106393212:1 gene:ENSMUSG00000031246 gene_biotype:protein_coding transcript_biotype:processed_transcript	chrX	+	106392128	106395821	GO:0008150 // GO:0008150 // GO:0008150	biological_process // biological_process // biological_process	no biological data available // no biological data available // no biological data available	GO:0005575 // GO:0005575 // GO:0005575	cellular_component // cellular_component // cellular_component	no biological data available // no biological data available // no biological data available	GO:0003674 // GO:0003674 // GO:0003674 // GO:0017124	molecular_function // molecular_function // molecular_function // SH3 domain binding	no biological data available // no biological data available // no biological data available // inferred from electronic annotation	---	---	---	---	---	main
10562812	Spib	Spi-B transcription factor (Spi-1/PU.1 related)	10.8069	7.83633	-2.97059	0.127574	down	NM_019866 // ENSMUST00000035323 // BC141118 // ENSMUST00000107921 // ENSMUST00000098483 // U87620 // GENSCAN00000028133	RefSeq // ENSEMBL // GenBank // ENSEMBL // ENSEMBL // GenBank // ENSEMBL	Mus musculus Spi-B transcription factor (Spi-1/PU.1 related) (Spib), mRNA. // cdna:known chromosome:NCBIM37:7:51781365:51787441:-1 gene:ENSMUSG00000008193 gene_biotype:protein_coding transcript_biotype:protein_coding // Mus musculus Spi-B transcription factor (Spi-1/PU.1 related), mRNA (cDNA clone MGC:176079 IMAGE:9055730), complete cds. // cdna:known chromosome:NCBIM37:7:51781365:51787441:-1 gen…	chr7	-	51781365	51787441	GO:0006351 // GO:0006355 // GO:0030225 // GO:0006351 // GO:0006355 // GO:0030225 // GO:0006351 // GO:0006355 // GO:0030225 // GO:0006351 // GO:0006355 // GO:0030225 // GO:0006351 // GO:0006355 // GO:0030225 // GO:0006351 // GO:0006355 // GO:0030225	transcription, DNA-dependent // regulation of transcription, DNA-dependent // macrophage differentiation // transcription, DNA-dependent // regulation of transcription, DNA-dependent // macrophage differentiation // transcription, DNA-dependent // regulation of transcription, DNA-dependent // macrophage differentiation // transcription, DNA-dependent // regulation of transcription, DNA-dependent …	inferred from electronic annotation // inferred from direct assay // inferred from direct assay // inferred from electronic annotation // inferred from direct assay // inferred from direct assay // inferred from electronic annotation // inferred from direct assay // inferred from direct assay // inferred from electronic annotation // inferred from direct assay // inferred from direct assay // inf…	GO:0005634 // GO:0005667 // GO:0015630 // GO:0005634 // GO:0005667 // GO:0015630 // GO:0005634 // GO:0005667 // GO:0015630 // GO:0005634 // GO:0005667 // GO:0015630 // GO:0005634 // GO:0005667 // GO:0015630 // GO:0005634 // GO:0005667 // GO:0015630	nucleus // transcription factor complex // microtubule cytoskeleton // nucleus // transcription factor complex // microtubule cytoskeleton // nucleus // transcription factor complex // microtubule cytoskeleton // nucleus // transcription factor complex // microtubule cytoskeleton // nucleus // transcription factor complex // microtubule cytoskeleton // nucleus // transcription factor complex // m…	inferred from electronic annotation // inferred by curator // not recorded // inferred from electronic annotation // inferred by curator // not recorded // inferred from electronic annotation // inferred by curator // not recorded // inferred from electronic annotation // inferred by curator // not recorded // inferred from electronic annotation // inferred by curator // not recorded // inferred …	GO:0003677 // GO:0003700 // GO:0043565 // GO:0003677 // GO:0003700 // GO:0043565 // GO:0003677 // GO:0003700 // GO:0043565 // GO:0003677 // GO:0003700 // GO:0043565 // GO:0003677 // GO:0003700 // GO:0043565 // GO:0003677 // GO:0003700 // GO:0043565	DNA binding // sequence-specific DNA binding transcription factor activity // sequence-specific DNA binding // DNA binding // sequence-specific DNA binding transcription factor activity // sequence-specific DNA binding // DNA binding // sequence-specific DNA binding transcription factor activity // sequence-specific DNA binding // DNA binding // sequence-specific DNA binding transcription factor …	inferred from electronic annotation // inferred from direct assay // inferred from electronic annotation // inferred from electronic annotation // inferred from direct assay // inferred from electronic annotation // inferred from electronic annotation // inferred from direct assay // inferred from electronic annotation // inferred from electronic annotation // inferred from direct assay // inferr…	---	---	Pfam // Pfam	IPR000418 // IPR000418	Ets // Ets	main
10392221	Pecam1	platelet/endothelial cell adhesion molecule 1	8.70423	5.73803	-2.9662	0.127963	down	NM_008816 // ENSMUST00000080853 // NM_001032378 // ENSMUST00000103069 // BC008519 // L06039 // BC085502 // ENSMUST00000106796 // ENSMUST00000068021 // ENSMUST00000165352 // ENSMUST00000124958 // ENSMUST00000135481 // AK037551 // AK031380 // GENSCAN00000042211	RefSeq // ENSEMBL // RefSeq // ENSEMBL // GenBank // GenBank // GenBank // ENSEMBL // ENSEMBL // ENSEMBL // ENSEMBL // ENSEMBL // GenBank HTC // GenBank HTC // ENSEMBL	Mus musculus platelet/endothelial cell adhesion molecule 1 (Pecam1), transcript variant 1, mRNA. // cdna:known chromosome:NCBIM37:11:106515532:106576573:-1 gene:ENSMUSG00000020717 gene_biotype:protein_coding transcript_biotype:protein_coding // Mus musculus platelet/endothelial cell adhesion molecule 1 (Pecam1), transcript variant 2, mRNA. // cdna:known chromosome:NCBIM37:11:106515531:106576579:-…	chr11	-	106515531	106611942	GO:0002687 // GO:0006909 // GO:0006928 // GO:0007155 // GO:0007266 // GO:0030334 // GO:0042060 // GO:0042523 // GO:0050904 // GO:0002687 // GO:0006909 // GO:0006928 // GO:0007155 // GO:0007266 // GO:0030334 // GO:0042060 // GO:0042523 // GO:0050904 // GO:0002687 // GO:0006909 // GO:0006928 // GO:0007155 // GO:0007266 // GO:0030334 // GO:0042060 // GO:0042523 // GO:0050904 // GO:0002687 // GO:0006…	positive regulation of leukocyte migration // phagocytosis // cellular component movement // cell adhesion // Rho protein signal transduction // regulation of cell migration // wound healing // positive regulation of tyrosine phosphorylation of Stat5 protein // diapedesis // positive regulation of leukocyte migration // phagocytosis // cellular component movement // cell adhesion // Rho protein s…	not recorded // not recorded // not recorded // inferred from electronic annotation // inferred from mutant phenotype // inferred from mutant phenotype // inferred from mutant phenotype // inferred from direct assay // not recorded // not recorded // not recorded // not recorded // inferred from electronic annotation // inferred from mutant phenotype // inferred from mutant phenotype // inferred …	GO:0005615 // GO:0005886 // GO:0005886 // GO:0009897 // GO:0009986 // GO:0016020 // GO:0016021 // GO:0030054 // GO:0030485 // GO:0045121 // GO:0071944 // GO:0005615 // GO:0005886 // GO:0005886 // GO:0009897 // GO:0009986 // GO:0016020 // GO:0016021 // GO:0030054 // GO:0030485 // GO:0045121 // GO:0071944 // GO:0005615 // GO:0005886 // GO:0005886 // GO:0009897 // GO:0009986 // GO:0016020 // GO:0016…	extracellular space // plasma membrane // plasma membrane // external side of plasma membrane // cell surface // membrane // integral to membrane // cell junction // smooth muscle contractile fiber // membrane raft // cell periphery // extracellular space // plasma membrane // plasma membrane // external side of plasma membrane // cell surface // membrane // integral to membrane // cell junction …	not recorded // inferred from direct assay // not recorded // inferred from direct assay // not recorded // inferred from direct assay // inferred from electronic annotation // inferred from electronic annotation // inferred from direct assay // inferred from direct assay // inferred from direct assay // not recorded // inferred from direct assay // not recorded // inferred from direct assay // n…	GO:0005515 // GO:0005515 // GO:0005515 // GO:0005515 // GO:0005515 // GO:0005515 // GO:0005515 // GO:0005515 // GO:0005515 // GO:0005515 // GO:0005515 // GO:0005515 // GO:0005515 // GO:0005515	protein binding // protein binding // protein binding // protein binding // protein binding // protein binding // protein binding // protein binding // protein binding // protein binding // protein binding // protein binding // protein binding // protein binding	inferred from physical interaction // inferred from physical interaction // inferred from physical interaction // inferred from physical interaction // inferred from physical interaction // inferred from physical interaction // inferred from physical interaction // inferred from physical interaction // inferred from physical interaction // inferred from physical interaction // inferred from physi…	---	---	---	---	---	main
10360391	Ifi203	interferon activated gene 203	10.2405	7.2748	-2.96572	0.128006	down	NM_001045481 // NM_008328 // AF022371 // ENSMUST00000128430 // ENSMUST00000138143	RefSeq // RefSeq // GenBank // ENSEMBL // ENSEMBL	Mus musculus interferon activated gene 203 (Ifi203), transcript variant 1, mRNA. // Mus musculus interferon activated gene 203 (Ifi203), transcript variant 2, mRNA. // Mus musculus interferon-inducible protein 203 (Ifi203) mRNA, complete cds. // cdna:known chromosome:NCBIM37:1:175851979:175872591:-1 gene:ENSMUSG00000039997 gene_biotype:protein_coding transcript_biotype:processed_transcript // cdn…	chr1	-	175850531	175872623	GO:0035458 // GO:0035458 // GO:0035458 // GO:0035458 // GO:0035458	cellular response to interferon-beta // cellular response to interferon-beta // cellular response to interferon-beta // cellular response to interferon-beta // cellular response to interferon-beta	inferred from direct assay // inferred from direct assay // inferred from direct assay // inferred from direct assay // inferred from direct assay	GO:0005634 // GO:0005634 // GO:0005634 // GO:0005634 // GO:0005634	nucleus // nucleus // nucleus // nucleus // nucleus	inferred from electronic annotation // inferred from electronic annotation // inferred from electronic annotation // inferred from electronic annotation // inferred from electronic annotation	---	---	---	---	---	---	---	---	main
10486833	Ell3	elongation factor RNA polymerase II-like 3	6.9887	4.03158	-2.95712	0.128771	down	NM_145973 // ENSMUST00000028679 // ENSMUST00000116432 // BC045151 // ENSMUST00000140752 // ENSMUST00000153866	RefSeq // ENSEMBL // ENSEMBL // GenBank // ENSEMBL // ENSEMBL	Mus musculus elongation factor RNA polymerase II-like 3 (Ell3), mRNA. // cdna:known chromosome:NCBIM37:2:121264746:121270014:-1 gene:ENSMUSG00000027246 gene_biotype:protein_coding transcript_biotype:protein_coding // cdna:known chromosome:NCBIM37:2:121264763:121268337:-1 gene:ENSMUSG00000027246 gene_biotype:protein_coding transcript_biotype:protein_coding // Mus musculus elongation factor RNA pol…	chr2	-	121264763	121268337	GO:0006351 // GO:0006354 // GO:0006355 // GO:0006368 // GO:0032786 // GO:0045944 // GO:0006351 // GO:0006354 // GO:0006355 // GO:0006368 // GO:0032786 // GO:0045944 // GO:0006351 // GO:0006354 // GO:0006355 // GO:0006368 // GO:0032786 // GO:0045944 // GO:0006351 // GO:0006354 // GO:0006355 // GO:0006368 // GO:0032786 // GO:0045944 // GO:0006351 // GO:0006354 // GO:0006355 // GO:0006368 // GO:0032…	transcription, DNA-dependent // transcription elongation, DNA-dependent // regulation of transcription, DNA-dependent // transcription elongation from RNA polymerase II promoter // positive regulation of transcription elongation, DNA-dependent // positive regulation of transcription from RNA polymerase II promoter // transcription, DNA-dependent // transcription elongation, DNA-dependent // regul…	inferred from electronic annotation // not recorded // inferred from electronic annotation // not recorded // not recorded // not recorded // inferred from electronic annotation // not recorded // inferred from electronic annotation // not recorded // not recorded // not recorded // inferred from electronic annotation // not recorded // inferred from electronic annotation // not recorded // not r…	GO:0005634 // GO:0005730 // GO:0008023 // GO:0005634 // GO:0005730 // GO:0008023 // GO:0005634 // GO:0005730 // GO:0008023 // GO:0005634 // GO:0005730 // GO:0008023 // GO:0005634 // GO:0005730 // GO:0008023	nucleus // nucleolus // transcription elongation factor complex // nucleus // nucleolus // transcription elongation factor complex // nucleus // nucleolus // transcription elongation factor complex // nucleus // nucleolus // transcription elongation factor complex // nucleus // nucleolus // transcription elongation factor complex	not recorded // not recorded // inferred from electronic annotation // not recorded // not recorded // inferred from electronic annotation // not recorded // not recorded // inferred from electronic annotation // not recorded // not recorded // inferred from electronic annotation // not recorded // not recorded // inferred from electronic annotation	GO:0003674 // GO:0003674 // GO:0003674 // GO:0003674 // GO:0003674	molecular_function // molecular_function // molecular_function // molecular_function // molecular_function	no biological data available // no biological data available // no biological data available // no biological data available // no biological data available	---	---	Pfam // Pfam // Pfam // Pfam // Pfam	IPR010844 // IPR019464 // IPR010844 // IPR019464 // IPR005016	Occludin/RNA polymerase II elongation factor, ELL domain // RNA polymerase II elongation factor ELL // Occludin/RNA polymerase II elongation factor, ELL domain // RNA polymerase II elongation factor ELL // TMS membrane protein/tumour differentially expressed protein	main
10367532	Tespa1	thymocyte expressed, positive selection associated 1	7.97798	5.02903	-2.94895	0.129503	down	NM_183264 // ENSMUST00000042586 // ENSMUST00000099102	RefSeq // ENSEMBL // ENSEMBL	Mus musculus thymocyte expressed, positive selection associated 1 (Tespa1), mRNA. // cdna:known chromosome:NCBIM37:10:129759908:129799698:1 gene:ENSMUSG00000034833 gene_biotype:protein_coding transcript_biotype:protein_coding // cdna:known chromosome:NCBIM37:10:129759908:129801091:1 gene:ENSMUSG00000034833 gene_biotype:protein_coding transcript_biotype:protein_coding	chr10	+	129759935	129801091	GO:0008150 // GO:0008150 // GO:0008150	biological_process // biological_process // biological_process	no biological data available // no biological data available // no biological data available	GO:0005575 // GO:0005575 // GO:0005575	cellular_component // cellular_component // cellular_component	no biological data available // no biological data available // no biological data available	GO:0003674 // GO:0003674 // GO:0003674	molecular_function // molecular_function // molecular_function	no biological data available // no biological data available // no biological data available	---	---	---	---	---	main
10441601	Tagap	T cell activation Rho GTPase activating protein	10.66	7.72455	-2.9354	0.130725	down	NM_145968 // ENSMUST00000036370 // ENSMUST00000114581 // BC030886	RefSeq // ENSEMBL // ENSEMBL // GenBank	Mus musculus T cell activation Rho GTPase activating protein (Tagap), mRNA. // cdna:known chromosome:NCBIM37:17:8118865:8127762:1 gene:ENSMUSG00000033450 gene_biotype:protein_coding transcript_biotype:protein_coding // cdna:known supercontig:NCBIM37:NT_166326:39677:48574:-1 gene:ENSMUSG00000079571 gene_biotype:protein_coding transcript_biotype:protein_coding // Mus musculus T-cell activation Rho …	chr17	+	8118885	8127762	GO:0007165 // GO:0007165 // GO:0007165 // GO:0007165	signal transduction // signal transduction // signal transduction // signal transduction	inferred from electronic annotation // inferred from electronic annotation // inferred from electronic annotation // inferred from electronic annotation	GO:0005622 // GO:0005622 // GO:0005622 // GO:0005622	intracellular // intracellular // intracellular // intracellular	inferred from electronic annotation // inferred from electronic annotation // inferred from electronic annotation // inferred from electronic annotation	GO:0003674 // GO:0005085 // GO:0003674 // GO:0005085 // GO:0003674 // GO:0005085 // GO:0003674 // GO:0005085	molecular_function // guanyl-nucleotide exchange factor activity // molecular_function // guanyl-nucleotide exchange factor activity // molecular_function // guanyl-nucleotide exchange factor activity // molecular_function // guanyl-nucleotide exchange factor activity	no biological data available // inferred from electronic annotation // no biological data available // inferred from electronic annotation // no biological data available // inferred from electronic annotation // no biological data available // inferred from electronic annotation	---	---	Pfam // Pfam	IPR000198 // IPR000198	Rho GTPase-activating protein domain // Rho GTPase-activating protein domain	main
10506820	---	---	5.57045	2.66789	-2.90256	0.133734	down	ENSMUST00000083365	ENSEMBL	ncrna:snRNA chromosome:NCBIM37:4:108170649:108170751:1 gene:ENSMUSG00000065299 gene_biotype:snRNA transcript_biotype:snRNA	chr4	+	108170638	108170751	---	---	---	---	---	---	---	---	---	---	---	---	---	---	main
10566326	Trim12a	tripartite motif-containing 12A	8.36082	5.47018	-2.89064	0.134843	down	NM_023835 // ENSMUST00000106839 // BC094899 // ENSMUST00000033213 // ENSMUST00000070943 // ENSMUST00000142641	RefSeq // ENSEMBL // GenBank // ENSEMBL // ENSEMBL // ENSEMBL	Mus musculus tripartite motif-containing 12A (Trim12a), mRNA. // cdna:novel chromosome:NCBIM37:7:111448411:111463970:-1 gene:ENSMUSG00000066258 gene_biotype:protein_coding transcript_biotype:protein_coding // Mus musculus tripartite motif-containing 12, mRNA (cDNA clone MGC:107383 IMAGE:30041200), complete cds. // cdna:known chromosome:NCBIM37:7:111448413:111463969:-1 gene:ENSMUSG00000066258 gene…	chr7	-	111392519	111464009	GO:0008150 // GO:0008150 // GO:0008150 // GO:0008150 // GO:0008150 // GO:0008150	biological_process // biological_process // biological_process // biological_process // biological_process // biological_process	no biological data available // no biological data available // no biological data available // no biological data available // no biological data available // no biological data available	GO:0005622 // GO:0005737 // GO:0005622 // GO:0005737 // GO:0005622 // GO:0005737 // GO:0005622 // GO:0005737 // GO:0005622 // GO:0005737 // GO:0005622 // GO:0005737	intracellular // cytoplasm // intracellular // cytoplasm // intracellular // cytoplasm // intracellular // cytoplasm // intracellular // cytoplasm // intracellular // cytoplasm	inferred from electronic annotation // inferred from direct assay // inferred from electronic annotation // inferred from direct assay // inferred from electronic annotation // inferred from direct assay // inferred from electronic annotation // inferred from direct assay // inferred from electronic annotation // inferred from direct assay // inferred from electronic annotation // inferred from d…	GO:0008270 // GO:0046872 // GO:0008270 // GO:0046872 // GO:0008270 // GO:0046872 // GO:0008270 // GO:0046872 // GO:0008270 // GO:0046872 // GO:0008270 // GO:0046872	zinc ion binding // metal ion binding // zinc ion binding // metal ion binding // zinc ion binding // metal ion binding // zinc ion binding // metal ion binding // zinc ion binding // metal ion binding // zinc ion binding // metal ion binding	inferred from electronic annotation // inferred from electronic annotation // inferred from electronic annotation // inferred from electronic annotation // inferred from electronic annotation // inferred from electronic annotation // inferred from electronic annotation // inferred from electronic annotation // inferred from electronic annotation // inferred from electronic annotation // inferred …	---	---	Pfam // Pfam // Pfam // Pfam // Pfam // Pfam	IPR000315 // IPR018957 // IPR000315 // IPR018957 // IPR000315 // IPR018957	Zinc finger, B-box // Zinc finger, C3HC4 RING-type // Zinc finger, B-box // Zinc finger, C3HC4 RING-type // Zinc finger, B-box // Zinc finger, C3HC4 RING-type	main
10550509	Pglyrp1	peptidoglycan recognition protein 1	8.08165	5.19303	-2.88862	0.135033	down	NM_009402 // ENSMUST00000032573 // AF076482	RefSeq // ENSEMBL // GenBank	Mus musculus peptidoglycan recognition protein 1 (Pglyrp1), mRNA. // cdna:known chromosome:NCBIM37:7:19470039:19475787:1 gene:ENSMUSG00000030413 gene_biotype:protein_coding transcript_biotype:protein_coding // Mus musculus peptidoglycan recognition protein precursor (Pgrp) mRNA, complete cds.	chr7	+	19470029	19475790	GO:0002221 // GO:0006915 // GO:0009253 // GO:0016045 // GO:0032689 // GO:0032827 // GO:0042742 // GO:0044117 // GO:0045087 // GO:0050830 // GO:0002221 // GO:0006915 // GO:0009253 // GO:0016045 // GO:0032689 // GO:0032827 // GO:0042742 // GO:0044117 // GO:0045087 // GO:0050830 // GO:0002221 // GO:0006915 // GO:0009253 // GO:0016045 // GO:0032689 // GO:0032827 // GO:0042742 // GO:0044117 // GO:0045…	pattern recognition receptor signaling pathway // apoptotic process // peptidoglycan catabolic process // detection of bacterium // negative regulation of interferon-gamma production // negative regulation of natural killer cell differentiation involved in immune response // defense response to bacterium // growth of symbiont in host // innate immune response // defense response to Gram-positive …	not recorded // inferred from electronic annotation // inferred from electronic annotation // not recorded // inferred from mutant phenotype // inferred from mutant phenotype // inferred from electronic annotation // inferred from mutant phenotype // inferred from electronic annotation // not recorded // not recorded // inferred from electronic annotation // inferred from electronic annotation //…	GO:0005576 // GO:0005615 // GO:0005737 // GO:0005576 // GO:0005615 // GO:0005737 // GO:0005576 // GO:0005615 // GO:0005737	extracellular region // extracellular space // cytoplasm // extracellular region // extracellular space // cytoplasm // extracellular region // extracellular space // cytoplasm	inferred from electronic annotation // inferred from electronic annotation // inferred from electronic annotation // inferred from electronic annotation // inferred from electronic annotation // inferred from electronic annotation // inferred from electronic annotation // inferred from electronic annotation // inferred from electronic annotation	GO:0005125 // GO:0008270 // GO:0008745 // GO:0016019 // GO:0042834 // GO:0005125 // GO:0008270 // GO:0008745 // GO:0016019 // GO:0042834 // GO:0005125 // GO:0008270 // GO:0008745 // GO:0016019 // GO:0042834	cytokine activity // zinc ion binding // N-acetylmuramoyl-L-alanine amidase activity // peptidoglycan receptor activity // peptidoglycan binding // cytokine activity // zinc ion binding // N-acetylmuramoyl-L-alanine amidase activity // peptidoglycan receptor activity // peptidoglycan binding // cytokine activity // zinc ion binding // N-acetylmuramoyl-L-alanine amidase activity // peptidoglycan r…	inferred from electronic annotation // inferred from electronic annotation // inferred from electronic annotation // not recorded // not recorded // inferred from electronic annotation // inferred from electronic annotation // inferred from electronic annotation // not recorded // not recorded // inferred from electronic annotation // inferred from electronic annotation // inferred from electroni…	---	---	Pfam	IPR002502	N-acetylmuramoyl-L-alanine amidase domain	main
10358399	Rgs13	regulator of G-protein signaling 13	8.31027	5.42323	-2.88704	0.135181	down	ENSMUST00000111941 // NM_153171 // ENSMUST00000052375 // AF498319	ENSEMBL // RefSeq // ENSEMBL // GenBank	cdna:known chromosome:NCBIM37:1:145985797:146024405:-1 gene:ENSMUSG00000051079 gene_biotype:protein_coding transcript_biotype:protein_coding // Mus musculus regulator of G-protein signaling 13 (Rgs13), mRNA. // cdna:known chromosome:NCBIM37:1:145985797:146024502:-1 gene:ENSMUSG00000051079 gene_biotype:protein_coding transcript_biotype:protein_coding // Mus musculus RGS13 (Rgs13) mRNA, complete cd…	chr1	-	145985784	146024502	GO:0007186 // GO:0009968 // GO:0038032 // GO:0045744 // GO:0007186 // GO:0009968 // GO:0038032 // GO:0045744 // GO:0007186 // GO:0009968 // GO:0038032 // GO:0045744 // GO:0007186 // GO:0009968 // GO:0038032 // GO:0045744	G-protein coupled receptor signaling pathway // negative regulation of signal transduction // termination of G-protein coupled receptor signaling pathway // negative regulation of G-protein coupled receptor protein signaling pathway // G-protein coupled receptor signaling pathway // negative regulation of signal transduction // termination of G-protein coupled receptor signaling pathway // negati…	inferred from physical interaction // inferred from electronic annotation // inferred from electronic annotation // inferred from direct assay // inferred from physical interaction // inferred from electronic annotation // inferred from electronic annotation // inferred from direct assay // inferred from physical interaction // inferred from electronic annotation // inferred from electronic annot…	GO:0005634 // GO:0005829 // GO:0005886 // GO:0005634 // GO:0005829 // GO:0005886 // GO:0005634 // GO:0005829 // GO:0005886 // GO:0005634 // GO:0005829 // GO:0005886	nucleus // cytosol // plasma membrane // nucleus // cytosol // plasma membrane // nucleus // cytosol // plasma membrane // nucleus // cytosol // plasma membrane	inferred from direct assay // inferred from direct assay // inferred from direct assay // inferred from direct assay // inferred from direct assay // inferred from direct assay // inferred from direct assay // inferred from direct assay // inferred from direct assay // inferred from direct assay // inferred from direct assay // inferred from direct assay	GO:0005096 // GO:0005515 // GO:0005096 // GO:0005515 // GO:0005096 // GO:0005515 // GO:0005096 // GO:0005515	GTPase activator activity // protein binding // GTPase activator activity // protein binding // GTPase activator activity // protein binding // GTPase activator activity // protein binding	not recorded // inferred from physical interaction // not recorded // inferred from physical interaction // not recorded // inferred from physical interaction // not recorded // inferred from physical interaction	---	---	Pfam // Pfam	IPR000342 // IPR000342	Regulator of G protein signalling // Regulator of G protein signalling	main
10434932	Fam43a	family with sequence similarity 43, member A	9.07464	6.18849	-2.88615	0.135264	down	NM_177632 // ENSMUST00000059078 // BC099947	RefSeq // ENSEMBL // GenBank	Mus musculus family with sequence similarity 43, member A (Fam43a), mRNA. // cdna:known chromosome:NCBIM37:16:30599809:30602883:1 gene:ENSMUSG00000046546 gene_biotype:protein_coding transcript_biotype:protein_coding // Mus musculus family with sequence similarity 43, member A, mRNA (cDNA clone MGC:107428 IMAGE:30088416), complete cds.	chr16	+	30599809	30602841	GO:0008150 // GO:0008150 // GO:0008150	biological_process // biological_process // biological_process	no biological data available // no biological data available // no biological data available	GO:0005575 // GO:0005575 // GO:0005575	cellular_component // cellular_component // cellular_component	no biological data available // no biological data available // no biological data available	GO:0003674 // GO:0003674 // GO:0003674	molecular_function // molecular_function // molecular_function	no biological data available // no biological data available // no biological data available	---	---	---	---	---	main
10387372	Kdm6b	KDM1 lysine (K)-specific demethylase 6B	9.76113	6.88825	-2.87288	0.136514	down	NM_001017426 // ENSMUST00000094077 // BC075632 // ENSMUST00000156562 // ENSMUST00000129924	RefSeq // ENSEMBL // GenBank // ENSEMBL // ENSEMBL	Mus musculus KDM1 lysine (K)-specific demethylase 6B (Kdm6b), mRNA. // cdna:known chromosome:NCBIM37:11:69212010:69227177:-1 gene:ENSMUSG00000018476 gene_biotype:protein_coding transcript_biotype:protein_coding // Mus musculus jumonji domain containing 3, mRNA (cDNA clone MGC:91376 IMAGE:30362899), complete cds. // cdna:known chromosome:NCBIM37:11:69216780:69217717:-1 gene:ENSMUSG00000018476 gene…	chr11	-	69212010	69229696	GO:0000122 // GO:0000122 // GO:0006954 // GO:0016568 // GO:0016577 // GO:0055114 // GO:0000122 // GO:0000122 // GO:0006954 // GO:0016568 // GO:0016577 // GO:0055114 // GO:0000122 // GO:0000122 // GO:0006954 // GO:0016568 // GO:0016577 // GO:0055114 // GO:0000122 // GO:0000122 // GO:0006954 // GO:0016568 // GO:0016577 // GO:0055114	negative regulation of transcription from RNA polymerase II promoter // negative regulation of transcription from RNA polymerase II promoter // inflammatory response // chromatin modification // histone demethylation // oxidation-reduction process // negative regulation of transcription from RNA polymerase II promoter // negative regulation of transcription from RNA polymerase II promoter // infl…	inferred from direct assay // inferred from mutant phenotype // inferred from electronic annotation // inferred from electronic annotation // inferred from mutant phenotype // inferred from electronic annotation // inferred from direct assay // inferred from mutant phenotype // inferred from electronic annotation // inferred from electronic annotation // inferred from mutant phenotype // inferred…	GO:0005634 // GO:0005634 // GO:0005634 // GO:0005634	nucleus // nucleus // nucleus // nucleus	inferred from electronic annotation // inferred from electronic annotation // inferred from electronic annotation // inferred from electronic annotation	GO:0016491 // GO:0016702 // GO:0043565 // GO:0046872 // GO:0016491 // GO:0016702 // GO:0043565 // GO:0046872 // GO:0016491 // GO:0016702 // GO:0043565 // GO:0046872 // GO:0016491 // GO:0016702 // GO:0043565 // GO:0046872	oxidoreductase activity // oxidoreductase activity, acting on single donors with incorporation of molecular oxygen, incorporation of two atoms of oxygen // sequence-specific DNA binding // metal ion binding // oxidoreductase activity // oxidoreductase activity, acting on single donors with incorporation of molecular oxygen, incorporation of two atoms of oxygen // sequence-specific DNA binding // …	inferred from electronic annotation // inferred from electronic annotation // inferred from direct assay // inferred from electronic annotation // inferred from electronic annotation // inferred from electronic annotation // inferred from direct assay // inferred from electronic annotation // inferred from electronic annotation // inferred from electronic annotation // inferred from direct assay …	---	---	Pfam	IPR003347	JmjC domain	main
10404840	Cd83	CD83 antigen	11.8625	8.9906	-2.87186	0.13661	down	NM_009856 // ENSMUST00000015540 // BC107344 // ENSMUST00000168861	RefSeq // ENSEMBL // GenBank // ENSEMBL	Mus musculus CD83 antigen (Cd83), mRNA. // cdna:known chromosome:NCBIM37:13:43880476:43898499:1 gene:ENSMUSG00000015396 gene_biotype:protein_coding transcript_biotype:protein_coding // Mus musculus CD83 antigen, mRNA (cDNA clone MGC:130312 IMAGE:40055332), complete cds. // cdna:known chromosome:NCBIM37:13:43880554:43898499:1 gene:ENSMUSG00000015396 gene_biotype:protein_coding transcript_biotype:p…	chr13	+	43880554	43898501	GO:0014070 // GO:0032713 // GO:0032733 // GO:0032743 // GO:0043372 // GO:0014070 // GO:0032713 // GO:0032733 // GO:0032743 // GO:0043372 // GO:0014070 // GO:0032713 // GO:0032733 // GO:0032743 // GO:0043372 // GO:0014070 // GO:0032713 // GO:0032733 // GO:0032743 // GO:0043372	response to organic cyclic compound // negative regulation of interleukin-4 production // positive regulation of interleukin-10 production // positive regulation of interleukin-2 production // positive regulation of CD4-positive, alpha-beta T cell differentiation // response to organic cyclic compound // negative regulation of interleukin-4 production // positive regulation of interleukin-10 prod…	inferred from mutant phenotype // inferred from mutant phenotype // inferred from mutant phenotype // inferred from mutant phenotype // inferred from mutant phenotype // inferred from mutant phenotype // inferred from mutant phenotype // inferred from mutant phenotype // inferred from mutant phenotype // inferred from mutant phenotype // inferred from mutant phenotype // inferred from mutant phen…	GO:0009897 // GO:0016020 // GO:0016021 // GO:0009897 // GO:0016020 // GO:0016021 // GO:0009897 // GO:0016020 // GO:0016021 // GO:0009897 // GO:0016020 // GO:0016021	external side of plasma membrane // membrane // integral to membrane // external side of plasma membrane // membrane // integral to membrane // external side of plasma membrane // membrane // integral to membrane // external side of plasma membrane // membrane // integral to membrane	inferred from direct assay // inferred from electronic annotation // inferred from electronic annotation // inferred from direct assay // inferred from electronic annotation // inferred from electronic annotation // inferred from direct assay // inferred from electronic annotation // inferred from electronic annotation // inferred from direct assay // inferred from electronic annotation // inferr…	---	---	---	---	---	Pfam // Pfam // Pfam // Pfam	IPR013098 // IPR013106 // IPR013098 // IPR013106	Immunoglobulin I-set // Immunoglobulin V-set // Immunoglobulin I-set // Immunoglobulin V-set	main
10360370	BC094916	cDNA sequence BC094916	7.03832	4.16881	-2.86951	0.136833	down	NM_001024721 // ENSMUST00000139092 // BC094916 // JN200820 // ENSMUST00000097463 // ENSMUST00000090406 // ENSMUST00000170192 // GENSCAN00000030698	RefSeq // ENSEMBL // GenBank // GenBank // ENSEMBL // ENSEMBL // ENSEMBL // ENSEMBL	Mus musculus cDNA sequence BC094916 (BC094916), mRNA. // cdna:known chromosome:NCBIM37:1:175449848:175466088:-1 gene:ENSMUSG00000070501 gene_biotype:protein_coding transcript_biotype:protein_coding // Mus musculus cDNA sequence BC094916, mRNA (cDNA clone MGC:107449 IMAGE:30074914), complete cds. // Mus musculus strain C57BL/6 p214 (Ifi214) mRNA, complete cds. // cdna:known chromosome:NCBIM37:1:17…	chr1	-	175451442	175465982	GO:0008150 // GO:0008150 // GO:0008150 // GO:0008150 // GO:0008150 // GO:0008150 // GO:0008150	biological_process // biological_process // biological_process // biological_process // biological_process // biological_process // biological_process	no biological data available // no biological data available // no biological data available // no biological data available // no biological data available // no biological data available // no biological data available	GO:0005575 // GO:0005634 // GO:0005575 // GO:0005634 // GO:0005575 // GO:0005634 // GO:0005575 // GO:0005634 // GO:0005575 // GO:0005634 // GO:0005575 // GO:0005634 // GO:0005575 // GO:0005634	cellular_component // nucleus // cellular_component // nucleus // cellular_component // nucleus // cellular_component // nucleus // cellular_component // nucleus // cellular_component // nucleus // cellular_component // nucleus	no biological data available // inferred from electronic annotation // no biological data available // inferred from electronic annotation // no biological data available // inferred from electronic annotation // no biological data available // inferred from electronic annotation // no biological data available // inferred from electronic annotation // no biological data available // inferred fro…	GO:0003674 // GO:0003674 // GO:0003674 // GO:0003674 // GO:0003674 // GO:0003674 // GO:0003674	molecular_function // molecular_function // molecular_function // molecular_function // molecular_function // molecular_function // molecular_function	no biological data available // no biological data available // no biological data available // no biological data available // no biological data available // no biological data available // no biological data available	---	---	Pfam // Pfam // Pfam // Pfam // Pfam // Pfam	IPR004020 // IPR004020 // IPR004020 // IPR004021 // IPR004020 // IPR004021	DAPIN domain // DAPIN domain // DAPIN domain // HIN-200/IF120x // DAPIN domain // HIN-200/IF120x	main
10425410	Grap2	GRB2-related adaptor protein 2	8.78973	5.92116	-2.86858	0.136922	down	NM_010815 // ENSMUST00000043149 // AF055465	RefSeq // ENSEMBL // GenBank	Mus musculus GRB2-related adaptor protein 2 (Grap2), mRNA. // cdna:known chromosome:NCBIM37:15:80453935:80480989:1 gene:ENSMUSG00000042351 gene_biotype:protein_coding transcript_biotype:protein_coding // Mus musculus Grb-2-related monocytic adapter protein (Mona) mRNA, complete cds.	chr15	+	80403024	80480728	---	---	---	GO:0005634 // GO:0005737 // GO:0005768 // GO:0005634 // GO:0005737 // GO:0005768 // GO:0005634 // GO:0005737 // GO:0005768	nucleus // cytoplasm // endosome // nucleus // cytoplasm // endosome // nucleus // cytoplasm // endosome	not recorded // not recorded // not recorded // not recorded // not recorded // not recorded // not recorded // not recorded // not recorded	GO:0005515 // GO:0005515 // GO:0005515	protein binding // protein binding // protein binding	inferred from physical interaction // inferred from physical interaction // inferred from physical interaction	---	---	Pfam // Pfam // Pfam	IPR000980 // IPR001452 // IPR011511	SH2 domain // Src homology-3 domain // Variant SH3	main
10606009	Gm614	predicted gene 614	8.5344	5.68011	-2.85428	0.138285	down	BC147523 // ENSMUST00000101358 // ENSMUST00000125656	GenBank // ENSEMBL // ENSEMBL	Mus musculus gene model 614, (NCBI), mRNA (cDNA clone MGC:182621 IMAGE:9056515), complete cds. // cdna:known chromosome:NCBIM37:X:98456715:98459331:-1 gene:ENSMUSG00000090141 gene_biotype:protein_coding transcript_biotype:protein_coding // cdna:known chromosome:NCBIM37:X:98456715:98459314:-1 gene:ENSMUSG00000090141 gene_biotype:protein_coding transcript_biotype:processed_transcript	chrX	-	98456716	98459331	GO:0008150 // GO:0008150 // GO:0008150	biological_process // biological_process // biological_process	no biological data available // no biological data available // no biological data available	GO:0005575 // GO:0005575 // GO:0005575	cellular_component // cellular_component // cellular_component	no biological data available // no biological data available // no biological data available	GO:0003674 // GO:0003674 // GO:0003674	molecular_function // molecular_function // molecular_function	no biological data available // no biological data available // no biological data available	---	---	---	---	---	main
10552380	Siglecg	sialic acid binding Ig-like lectin G	9.35439	6.51531	-2.83907	0.139751	down	NM_172900 // ENSMUST00000005592 // EF419770 // ENSMUST00000124502 // ENSMUST00000154322 // ENSMUST00000131744 // ENSMUST00000124885	RefSeq // ENSEMBL // GenBank // ENSEMBL // ENSEMBL // ENSEMBL // ENSEMBL	Mus musculus sialic acid binding Ig-like lectin G (Siglecg), mRNA. // cdna:known chromosome:NCBIM37:7:50663574:50673728:1 gene:ENSMUSG00000030468 gene_biotype:protein_coding transcript_biotype:protein_coding // Mus musculus sialic acid binding immunoglobin-like lectin (Siglec-G) mRNA, complete cds. // cdna:known chromosome:NCBIM37:7:50663638:50673728:1 gene:ENSMUSG00000030468 gene_biotype:protein…	chr7	+	50663638	50673717	---	---	---	GO:0016020 // GO:0016021 // GO:0016020 // GO:0016021 // GO:0016020 // GO:0016021 // GO:0016020 // GO:0016021 // GO:0016020 // GO:0016021 // GO:0016020 // GO:0016021 // GO:0016020 // GO:0016021	membrane // integral to membrane // membrane // integral to membrane // membrane // integral to membrane // membrane // integral to membrane // membrane // integral to membrane // membrane // integral to membrane // membrane // integral to membrane	inferred from electronic annotation // inferred from electronic annotation // inferred from electronic annotation // inferred from electronic annotation // inferred from electronic annotation // inferred from electronic annotation // inferred from electronic annotation // inferred from electronic annotation // inferred from electronic annotation // inferred from electronic annotation // inferred …	---	---	---	---	---	Pfam // Pfam // Pfam // Pfam	IPR013098 // IPR013106 // IPR013151 // IPR013162	Immunoglobulin I-set // Immunoglobulin V-set // Immunoglobulin // CD80-like, immunoglobulin C2-set	main
10501020	Chi3l3	chitinase 3-like 3	5.07454	2.24228	-2.83225	0.140413	down	NM_009892 // ENSMUST00000063062 // ENSMUST00000168857 // BC061154	RefSeq // ENSEMBL // ENSEMBL // GenBank	Mus musculus chitinase 3-like 3 (Chi3l3), mRNA. // cdna:known chromosome:NCBIM37:3:105950472:105970482:-1 gene:ENSMUSG00000040809 gene_biotype:protein_coding transcript_biotype:protein_coding // cdna:known chromosome:NCBIM37:3:105950473:106022425:-1 gene:ENSMUSG00000040809 gene_biotype:protein_coding transcript_biotype:protein_coding // Mus musculus chitinase 3-like 3, mRNA (cDNA clone MGC:74288 …	chr3	-	105950472	105970457	GO:0005975 // GO:0006032 // GO:0006954 // GO:0008152 // GO:0005975 // GO:0006032 // GO:0006954 // GO:0008152 // GO:0005975 // GO:0006032 // GO:0006954 // GO:0008152 // GO:0005975 // GO:0006032 // GO:0006954 // GO:0008152	carbohydrate metabolic process // chitin catabolic process // inflammatory response // metabolic process // carbohydrate metabolic process // chitin catabolic process // inflammatory response // metabolic process // carbohydrate metabolic process // chitin catabolic process // inflammatory response // metabolic process // carbohydrate metabolic process // chitin catabolic process // inflammatory …	inferred from electronic annotation // inferred from electronic annotation // traceable author statement // inferred from direct assay // inferred from electronic annotation // inferred from electronic annotation // traceable author statement // inferred from direct assay // inferred from electronic annotation // inferred from electronic annotation // traceable author statement // inferred from d…	GO:0005576 // GO:0005737 // GO:0016023 // GO:0005576 // GO:0005737 // GO:0016023 // GO:0005576 // GO:0005737 // GO:0016023 // GO:0005576 // GO:0005737 // GO:0016023	extracellular region // cytoplasm // cytoplasmic membrane-bounded vesicle // extracellular region // cytoplasm // cytoplasmic membrane-bounded vesicle // extracellular region // cytoplasm // cytoplasmic membrane-bounded vesicle // extracellular region // cytoplasm // cytoplasmic membrane-bounded vesicle	inferred from electronic annotation // inferred from direct assay // inferred from direct assay // inferred from electronic annotation // inferred from direct assay // inferred from direct assay // inferred from electronic annotation // inferred from direct assay // inferred from direct assay // inferred from electronic annotation // inferred from direct assay // inferred from direct assay	GO:0003824 // GO:0004553 // GO:0004563 // GO:0004568 // GO:0008061 // GO:0030246 // GO:0043169 // GO:0003824 // GO:0004553 // GO:0004563 // GO:0004568 // GO:0008061 // GO:0030246 // GO:0043169 // GO:0003824 // GO:0004553 // GO:0004563 // GO:0004568 // GO:0008061 // GO:0030246 // GO:0043169 // GO:0003824 // GO:0004553 // GO:0004563 // GO:0004568 // GO:0008061 // GO:0030246 // GO:0043169	catalytic activity // hydrolase activity, hydrolyzing O-glycosyl compounds // beta-N-acetylhexosaminidase activity // chitinase activity // chitin binding // carbohydrate binding // cation binding // catalytic activity // hydrolase activity, hydrolyzing O-glycosyl compounds // beta-N-acetylhexosaminidase activity // chitinase activity // chitin binding // carbohydrate binding // cation binding //…	inferred from electronic annotation // inferred from electronic annotation // inferred from direct assay // inferred from direct assay // inferred from electronic annotation // traceable author statement // inferred from electronic annotation // inferred from electronic annotation // inferred from electronic annotation // inferred from direct assay // inferred from direct assay // inferred from e…	---	---	Pfam // Pfam	IPR001223 // IPR001223	Glycoside hydrolase, family 18, catalytic domain // Glycoside hydrolase, family 18, catalytic domain	main
10351880	Pydc3	pyrin domain containing 3	7.1944	4.37054	-2.82385	0.141233	down	NM_001162938 // ENSMUST00000085876 // ENSMUST00000169857	RefSeq // ENSEMBL // ENSEMBL	Mus musculus pyrin domain containing 3 (Pydc3), mRNA. // cdna:known chromosome:NCBIM37:1:175604042:175628523:1 gene:ENSMUSG00000066677 gene_biotype:protein_coding transcript_biotype:protein_coding // cdna:known chromosome:NCBIM37:1:175607817:175627598:1 gene:ENSMUSG00000066677 gene_biotype:protein_coding transcript_biotype:protein_coding	chr1	+	175603811	175627598	GO:0008150 // GO:0008150 // GO:0008150	biological_process // biological_process // biological_process	no biological data available // no biological data available // no biological data available	GO:0005575 // GO:0005575 // GO:0005575	cellular_component // cellular_component // cellular_component	no biological data available // no biological data available // no biological data available	GO:0003674 // GO:0003674 // GO:0003674	molecular_function // molecular_function // molecular_function	no biological data available // no biological data available // no biological data available	---	---	Pfam // Pfam	IPR004020 // IPR004020	DAPIN domain // DAPIN domain	main
10472860	Rapgef4	Rap guanine nucleotide exchange factor (GEF) 4	7.40594	4.60393	-2.80201	0.143387	down	NM_001204165 // ENSMUST00000090826 // NM_019688 // ENSMUST00000102698 // NM_001204166 // ENSMUST00000028525 // NM_001204167 // AB021132 // BC139822 // AF115480 // AB445011 // ENSMUST00000171878 // AB037668 // ENSMUST00000153887 // ENSMUST00000122975 // ENSMUST00000150234 // ENSMUST00000149421 // ENSMUST00000156031 // ENSMUST00000146970 // GENSCAN00000033230	RefSeq // ENSEMBL // RefSeq // ENSEMBL // RefSeq // ENSEMBL // RefSeq // GenBank // GenBank // GenBank // GenBank // ENSEMBL // GenBank // ENSEMBL // ENSEMBL // ENSEMBL // ENSEMBL // ENSEMBL // ENSEMBL // ENSEMBL	Mus musculus Rap guanine nucleotide exchange factor (GEF) 4 (Rapgef4), transcript variant 1, mRNA. // cdna:known chromosome:NCBIM37:2:71819297:72095531:1 gene:ENSMUSG00000049044 gene_biotype:protein_coding transcript_biotype:protein_coding // Mus musculus Rap guanine nucleotide exchange factor (GEF) 4 (Rapgef4), transcript variant 2, mRNA. // cdna:known chromosome:NCBIM37:2:71819344:72094433:1 ge…	chr2	+	71819272	72095526	GO:0001932 // GO:0006887 // GO:0007165 // GO:0007264 // GO:0014911 // GO:0017156 // GO:0017157 // GO:0019933 // GO:0030073 // GO:0035556 // GO:0050773 // GO:0050790 // GO:0050805 // GO:0051056 // GO:0001932 // GO:0006887 // GO:0007165 // GO:0007264 // GO:0014911 // GO:0017156 // GO:0017157 // GO:0019933 // GO:0030073 // GO:0035556 // GO:0050773 // GO:0050790 // GO:0050805 // GO:0051056 // GO:0001…	regulation of protein phosphorylation // exocytosis // signal transduction // small GTPase mediated signal transduction // positive regulation of smooth muscle cell migration // calcium ion-dependent exocytosis // regulation of exocytosis // cAMP-mediated signaling // insulin secretion // intracellular signal transduction // regulation of dendrite development // regulation of catalytic activity /…	inferred from electronic annotation // inferred from electronic annotation // not recorded // inferred from electronic annotation // not recorded // inferred from direct assay // inferred from direct assay // inferred from direct assay // inferred from direct assay // inferred from electronic annotation // not recorded // inferred from direct assay // not recorded // inferred from electronic anno…	GO:0001750 // GO:0001917 // GO:0005622 // GO:0005737 // GO:0005829 // GO:0005886 // GO:0005952 // GO:0016020 // GO:0016323 // GO:0016324 // GO:0030424 // GO:0030425 // GO:0043197 // GO:0043234 // GO:0060076 // GO:0001750 // GO:0001917 // GO:0005622 // GO:0005737 // GO:0005829 // GO:0005886 // GO:0005952 // GO:0016020 // GO:0016323 // GO:0016324 // GO:0030424 // GO:0030425 // GO:0043197 // GO:0043…	photoreceptor outer segment // photoreceptor inner segment // intracellular // cytoplasm // cytosol // plasma membrane // cAMP-dependent protein kinase complex // membrane // basolateral plasma membrane // apical plasma membrane // axon // dendrite // dendritic spine // protein complex // excitatory synapse // photoreceptor outer segment // photoreceptor inner segment // intracellular // cytoplas…	not recorded // not recorded // inferred from electronic annotation // inferred from electronic annotation // inferred from direct assay // not recorded // inferred from electronic annotation // inferred from electronic annotation // not recorded // not recorded // not recorded // not recorded // not recorded // not recorded // not recorded // not recorded // not recorded // inferred from electro…	GO:0000166 // GO:0005085 // GO:0005085 // GO:0005088 // GO:0005515 // GO:0008603 // GO:0017016 // GO:0030552 // GO:0030552 // GO:0032403 // GO:0000166 // GO:0005085 // GO:0005085 // GO:0005088 // GO:0005515 // GO:0008603 // GO:0017016 // GO:0030552 // GO:0030552 // GO:0032403 // GO:0000166 // GO:0005085 // GO:0005085 // GO:0005088 // GO:0005515 // GO:0008603 // GO:0017016 // GO:0030552 // GO:0030…	nucleotide binding // guanyl-nucleotide exchange factor activity // guanyl-nucleotide exchange factor activity // Ras guanyl-nucleotide exchange factor activity // protein binding // cAMP-dependent protein kinase regulator activity // Ras GTPase binding // cAMP binding // cAMP binding // protein complex binding // nucleotide binding // guanyl-nucleotide exchange factor activity // guanyl-nucleoti…	inferred from electronic annotation // inferred from direct assay // not recorded // inferred from direct assay // inferred from physical interaction // inferred from electronic annotation // inferred from physical interaction // inferred from direct assay // not recorded // not recorded // inferred from electronic annotation // inferred from direct assay // not recorded // inferred from direct a…	---	---	Pfam // Pfam // Pfam // Pfam // Pfam // Pfam // Pfam // Pfam // Pfam // Pfam // Pfam // Pfam // Pfam // Pfam // Pfam // Pfam	IPR000591 // IPR000595 // IPR000651 // IPR001895 // IPR000591 // IPR000595 // IPR000651 // IPR001895 // IPR000591 // IPR000595 // IPR000651 // IPR001895 // IPR000591 // IPR000595 // IPR000651 // IPR001895	DEP domain // Cyclic nucleotide-binding domain // Ras-like guanine nucleotide exchange factor, N-terminal // Guanine-nucleotide dissociation stimulator CDC25 // DEP domain // Cyclic nucleotide-binding domain // Ras-like guanine nucleotide exchange factor, N-terminal // Guanine-nucleotide dissociation stimulator CDC25 // DEP domain // Cyclic nucleotide-binding domain // Ras-like guanine nucleotide…	main
10587639	Nt5e	5' nucleotidase, ecto	7.7673	4.99262	-2.77467	0.14613	down	NM_011851 // ENSMUST00000034992 // BC119268	RefSeq // ENSEMBL // GenBank	Mus musculus 5' nucleotidase, ecto (Nt5e), mRNA. // cdna:known chromosome:NCBIM37:9:88222447:88266927:1 gene:ENSMUSG00000032420 gene_biotype:protein_coding transcript_biotype:protein_coding // Mus musculus 5' nucleotidase, ecto, mRNA (cDNA clone MGC:155584 IMAGE:8734017), complete cds.	chr9	+	88222478	88266927	GO:0006164 // GO:0006196 // GO:0006196 // GO:0009166 // GO:0016311 // GO:0046085 // GO:0046086 // GO:0050728 // GO:0006164 // GO:0006196 // GO:0006196 // GO:0009166 // GO:0016311 // GO:0046085 // GO:0046086 // GO:0050728 // GO:0006164 // GO:0006196 // GO:0006196 // GO:0009166 // GO:0016311 // GO:0046085 // GO:0046086 // GO:0050728	purine nucleotide biosynthetic process // AMP catabolic process // AMP catabolic process // nucleotide catabolic process // dephosphorylation // adenosine metabolic process // adenosine biosynthetic process // negative regulation of inflammatory response // purine nucleotide biosynthetic process // AMP catabolic process // AMP catabolic process // nucleotide catabolic process // dephosphorylation…	not recorded // inferred from mutant phenotype // not recorded // inferred from electronic annotation // inferred from mutant phenotype // not recorded // inferred from mutant phenotype // inferred from mutant phenotype // not recorded // inferred from mutant phenotype // not recorded // inferred from electronic annotation // inferred from mutant phenotype // not recorded // inferred from mutant …	GO:0005737 // GO:0005886 // GO:0005886 // GO:0009986 // GO:0016020 // GO:0031225 // GO:0097060 // GO:0005737 // GO:0005886 // GO:0005886 // GO:0009986 // GO:0016020 // GO:0031225 // GO:0097060 // GO:0005737 // GO:0005886 // GO:0005886 // GO:0009986 // GO:0016020 // GO:0031225 // GO:0097060	cytoplasm // plasma membrane // plasma membrane // cell surface // membrane // anchored to membrane // synaptic membrane // cytoplasm // plasma membrane // plasma membrane // cell surface // membrane // anchored to membrane // synaptic membrane // cytoplasm // plasma membrane // plasma membrane // cell surface // membrane // anchored to membrane // synaptic membrane	not recorded // inferred from direct assay // not recorded // not recorded // inferred from direct assay // inferred from electronic annotation // not recorded // not recorded // inferred from direct assay // not recorded // not recorded // inferred from direct assay // inferred from electronic annotation // not recorded // not recorded // inferred from direct assay // not recorded // not recorde…	GO:0000166 // GO:0008198 // GO:0008253 // GO:0008253 // GO:0016787 // GO:0016788 // GO:0046872 // GO:0000166 // GO:0008198 // GO:0008253 // GO:0008253 // GO:0016787 // GO:0016788 // GO:0046872 // GO:0000166 // GO:0008198 // GO:0008253 // GO:0008253 // GO:0016787 // GO:0016788 // GO:0046872	nucleotide binding // ferrous iron binding // 5'-nucleotidase activity // 5'-nucleotidase activity // hydrolase activity // hydrolase activity, acting on ester bonds // metal ion binding // nucleotide binding // ferrous iron binding // 5'-nucleotidase activity // 5'-nucleotidase activity // hydrolase activity // hydrolase activity, acting on ester bonds // metal ion binding // nucleotide binding …	inferred from electronic annotation // not recorded // inferred from mutant phenotype // not recorded // inferred from electronic annotation // inferred from electronic annotation // inferred from electronic annotation // inferred from electronic annotation // not recorded // inferred from mutant phenotype // not recorded // inferred from electronic annotation // inferred from electronic annotati…	---	---	Pfam // Pfam	IPR004843 // IPR008334	Metallophosphoesterase domain // 5'-Nucleotidase, C-terminal	main
10453260	Haao	3-hydroxyanthranilate 3,4-dioxygenase	8.76577	5.99185	-2.77392	0.146206	down	NM_025325 // ENSMUST00000000687 // BC094021	RefSeq // ENSEMBL // GenBank	Mus musculus 3-hydroxyanthranilate 3,4-dioxygenase (Haao), mRNA. // cdna:known chromosome:NCBIM37:17:84230696:84246130:-1 gene:ENSMUSG00000000673 gene_biotype:protein_coding transcript_biotype:protein_coding // Mus musculus 3-hydroxyanthranilate 3,4-dioxygenase, mRNA (cDNA clone MGC:102665 IMAGE:4163839), complete cds.	chr17	-	84230496	84246130	GO:0010043 // GO:0019363 // GO:0046686 // GO:0046874 // GO:0055114 // GO:0055114 // GO:0070050 // GO:0010043 // GO:0019363 // GO:0046686 // GO:0046874 // GO:0055114 // GO:0055114 // GO:0070050 // GO:0010043 // GO:0019363 // GO:0046686 // GO:0046874 // GO:0055114 // GO:0055114 // GO:0070050	response to zinc ion // pyridine nucleotide biosynthetic process // response to cadmium ion // quinolinate metabolic process // oxidation-reduction process // oxidation-reduction process // neuron homeostasis // response to zinc ion // pyridine nucleotide biosynthetic process // response to cadmium ion // quinolinate metabolic process // oxidation-reduction process // oxidation-reduction process …	not recorded // inferred from electronic annotation // not recorded // not recorded // inferred from direct assay // not recorded // not recorded // not recorded // inferred from electronic annotation // not recorded // not recorded // inferred from direct assay // not recorded // not recorded // not recorded // inferred from electronic annotation // not recorded // not recorded // inferred from …	GO:0005625 // GO:0005737 // GO:0005829 // GO:0031966 // GO:0005625 // GO:0005737 // GO:0005829 // GO:0031966 // GO:0005625 // GO:0005737 // GO:0005829 // GO:0031966	soluble fraction // cytoplasm // cytosol // mitochondrial membrane // soluble fraction // cytoplasm // cytosol // mitochondrial membrane // soluble fraction // cytoplasm // cytosol // mitochondrial membrane	not recorded // not recorded // not recorded // not recorded // not recorded // not recorded // not recorded // not recorded // not recorded // not recorded // not recorded // not recorded	GO:0000334 // GO:0000334 // GO:0005506 // GO:0008198 // GO:0016491 // GO:0016702 // GO:0019825 // GO:0046872 // GO:0000334 // GO:0000334 // GO:0005506 // GO:0008198 // GO:0016491 // GO:0016702 // GO:0019825 // GO:0046872 // GO:0000334 // GO:0000334 // GO:0005506 // GO:0008198 // GO:0016491 // GO:0016702 // GO:0019825 // GO:0046872	3-hydroxyanthranilate 3,4-dioxygenase activity // 3-hydroxyanthranilate 3,4-dioxygenase activity // iron ion binding // ferrous iron binding // oxidoreductase activity // oxidoreductase activity, acting on single donors with incorporation of molecular oxygen, incorporation of two atoms of oxygen // oxygen binding // metal ion binding // 3-hydroxyanthranilate 3,4-dioxygenase activity // 3-hydroxya…	inferred from direct assay // not recorded // not recorded // not recorded // inferred from electronic annotation // inferred from electronic annotation // not recorded // inferred from electronic annotation // inferred from direct assay // not recorded // not recorded // not recorded // inferred from electronic annotation // inferred from electronic annotation // not recorded // inferred from el…	---	---	Pfam // Pfam	IPR010329 // IPR013096	3-hydroxyanthranilic acid dioxygenase // Cupin 2, conserved barrel	main
10417526	Dnase1l3	deoxyribonuclease 1-like 3	7.11605	4.35436	-2.76169	0.147451	down	NM_007870 // ENSMUST00000026315 // BC012671	RefSeq // ENSEMBL // GenBank	Mus musculus deoxyribonuclease 1-like 3 (Dnase1l3), mRNA. // cdna:known chromosome:NCBIM37:14:8797047:8827087:-1 gene:ENSMUSG00000025279 gene_biotype:protein_coding transcript_biotype:protein_coding // Mus musculus deoxyribonuclease 1-like 3, mRNA (cDNA clone MGC:13854 IMAGE:4160709), complete cds.	chr14	-	8797701	8826696	GO:0006308 // GO:0006309 // GO:0006915 // GO:0006308 // GO:0006309 // GO:0006915 // GO:0006308 // GO:0006309 // GO:0006915	DNA catabolic process // apoptotic DNA fragmentation // apoptotic process // DNA catabolic process // apoptotic DNA fragmentation // apoptotic process // DNA catabolic process // apoptotic DNA fragmentation // apoptotic process	inferred from electronic annotation // inferred from direct assay // inferred from direct assay // inferred from electronic annotation // inferred from direct assay // inferred from direct assay // inferred from electronic annotation // inferred from direct assay // inferred from direct assay	GO:0005634 // GO:0005634 // GO:0005634 // GO:0005634 // GO:0005634 // GO:0005634	nucleus // nucleus // nucleus // nucleus // nucleus // nucleus	inferred from direct assay // not recorded // inferred from direct assay // not recorded // inferred from direct assay // not recorded	GO:0003677 // GO:0004518 // GO:0004519 // GO:0004520 // GO:0004536 // GO:0016787 // GO:0016888 // GO:0003677 // GO:0004518 // GO:0004519 // GO:0004520 // GO:0004536 // GO:0016787 // GO:0016888 // GO:0003677 // GO:0004518 // GO:0004519 // GO:0004520 // GO:0004536 // GO:0016787 // GO:0016888	DNA binding // nuclease activity // endonuclease activity // endodeoxyribonuclease activity // deoxyribonuclease activity // hydrolase activity // endodeoxyribonuclease activity, producing 5'-phosphomonoesters // DNA binding // nuclease activity // endonuclease activity // endodeoxyribonuclease activity // deoxyribonuclease activity // hydrolase activity // endodeoxyribonuclease activity, produci…	not recorded // inferred from electronic annotation // inferred from direct assay // not recorded // inferred from electronic annotation // inferred from electronic annotation // inferred from electronic annotation // not recorded // inferred from electronic annotation // inferred from direct assay // not recorded // inferred from electronic annotation // inferred from electronic annotation // in…	---	---	Pfam	IPR005135	Endonuclease/exonuclease/phosphatase	main
10351667	Slamf1	signaling lymphocytic activation molecule family member 1	8.23587	5.47833	-2.75754	0.147876	down	NM_013730 // ENSMUST00000015460 // AF160990 // ENSMUST00000163992 // ENSMUST00000166183	RefSeq // ENSEMBL // GenBank // ENSEMBL // ENSEMBL	Mus musculus signaling lymphocytic activation molecule family member 1 (Slamf1), mRNA. // cdna:known chromosome:NCBIM37:1:173697258:173731315:1 gene:ENSMUSG00000015316 gene_biotype:protein_coding transcript_biotype:protein_coding // Mus musculus signaling lymphocytic activation molecule (Slam) mRNA, complete cds. // cdna:known chromosome:NCBIM37:1:173697286:173723208:1 gene:ENSMUSG00000015316 gen…	chr1	+	173697262	173731315	GO:0046649 // GO:0046649 // GO:0046649 // GO:0046649 // GO:0046649	lymphocyte activation // lymphocyte activation // lymphocyte activation // lymphocyte activation // lymphocyte activation	inferred from electronic annotation // inferred from electronic annotation // inferred from electronic annotation // inferred from electronic annotation // inferred from electronic annotation	GO:0005886 // GO:0009897 // GO:0009986 // GO:0016020 // GO:0016021 // GO:0005886 // GO:0009897 // GO:0009986 // GO:0016020 // GO:0016021 // GO:0005886 // GO:0009897 // GO:0009986 // GO:0016020 // GO:0016021 // GO:0005886 // GO:0009897 // GO:0009986 // GO:0016020 // GO:0016021 // GO:0005886 // GO:0009897 // GO:0009986 // GO:0016020 // GO:0016021	plasma membrane // external side of plasma membrane // cell surface // membrane // integral to membrane // plasma membrane // external side of plasma membrane // cell surface // membrane // integral to membrane // plasma membrane // external side of plasma membrane // cell surface // membrane // integral to membrane // plasma membrane // external side of plasma membrane // cell surface // membran…	inferred from electronic annotation // inferred from direct assay // inferred from electronic annotation // inferred from electronic annotation // inferred from electronic annotation // inferred from electronic annotation // inferred from direct assay // inferred from electronic annotation // inferred from electronic annotation // inferred from electronic annotation // inferred from electronic an…	GO:0004872 // GO:0005515 // GO:0004872 // GO:0005515 // GO:0004872 // GO:0005515 // GO:0004872 // GO:0005515 // GO:0004872 // GO:0005515	receptor activity // protein binding // receptor activity // protein binding // receptor activity // protein binding // receptor activity // protein binding // receptor activity // protein binding	inferred from electronic annotation // inferred from physical interaction // inferred from electronic annotation // inferred from physical interaction // inferred from electronic annotation // inferred from physical interaction // inferred from electronic annotation // inferred from physical interaction // inferred from electronic annotation // inferred from physical interaction	---	---	Pfam // Pfam	IPR010407 // IPR010407	Signaling lymphocytic activation molecule, N-terminal // Signaling lymphocytic activation molecule, N-terminal	main
10404874	Mylip	myosin regulatory light chain interacting protein	8.78823	6.0466	-2.74163	0.149516	down	NM_153789 // ENSMUST00000038275 // BC010206	RefSeq // ENSEMBL // GenBank	Mus musculus myosin regulatory light chain interacting protein (Mylip), mRNA. // cdna:known chromosome:NCBIM37:13:45485111:45507388:1 gene:ENSMUSG00000038175 gene_biotype:protein_coding transcript_biotype:protein_coding // Mus musculus myosin regulatory light chain interacting protein, mRNA (cDNA clone MGC:11702 IMAGE:3964381), complete cds.	chr13	+	45485111	45507328	GO:0006928 // GO:0007399 // GO:0010989 // GO:0016567 // GO:0031648 // GO:0032803 // GO:0042632 // GO:0042787 // GO:0045732 // GO:0055098 // GO:0006928 // GO:0007399 // GO:0010989 // GO:0016567 // GO:0031648 // GO:0032803 // GO:0042632 // GO:0042787 // GO:0045732 // GO:0055098 // GO:0006928 // GO:0007399 // GO:0010989 // GO:0016567 // GO:0031648 // GO:0032803 // GO:0042632 // GO:0042787 // GO:0045…	cellular component movement // nervous system development // negative regulation of low-density lipoprotein particle clearance // protein ubiquitination // protein destabilization // regulation of low-density lipoprotein particle receptor catabolic process // cholesterol homeostasis // protein ubiquitination involved in ubiquitin-dependent protein catabolic process // positive regulation of prote…	not recorded // not recorded // inferred from direct assay // not recorded // inferred from direct assay // inferred from mutant phenotype // inferred from mutant phenotype // inferred from direct assay // inferred from direct assay // inferred by curator // not recorded // not recorded // inferred from direct assay // not recorded // inferred from direct assay // inferred from mutant phenotype /…	GO:0005622 // GO:0005737 // GO:0005856 // GO:0019898 // GO:0005622 // GO:0005737 // GO:0005856 // GO:0019898 // GO:0005622 // GO:0005737 // GO:0005856 // GO:0019898	intracellular // cytoplasm // cytoskeleton // extrinsic to membrane // intracellular // cytoplasm // cytoskeleton // extrinsic to membrane // intracellular // cytoplasm // cytoskeleton // extrinsic to membrane	not recorded // inferred from electronic annotation // inferred from electronic annotation // inferred from electronic annotation // not recorded // inferred from electronic annotation // inferred from electronic annotation // inferred from electronic annotation // not recorded // inferred from electronic annotation // inferred from electronic annotation // inferred from electronic annotation	GO:0004842 // GO:0004842 // GO:0008092 // GO:0008270 // GO:0016874 // GO:0046872 // GO:0004842 // GO:0004842 // GO:0008092 // GO:0008270 // GO:0016874 // GO:0046872 // GO:0004842 // GO:0004842 // GO:0008092 // GO:0008270 // GO:0016874 // GO:0046872	ubiquitin-protein ligase activity // ubiquitin-protein ligase activity // cytoskeletal protein binding // zinc ion binding // ligase activity // metal ion binding // ubiquitin-protein ligase activity // ubiquitin-protein ligase activity // cytoskeletal protein binding // zinc ion binding // ligase activity // metal ion binding // ubiquitin-protein ligase activity // ubiquitin-protein ligase activ…	inferred from mutant phenotype // not recorded // not recorded // inferred from electronic annotation // inferred from electronic annotation // inferred from electronic annotation // inferred from mutant phenotype // not recorded // not recorded // inferred from electronic annotation // inferred from electronic annotation // inferred from electronic annotation // inferred from mutant phenotype //…	---	---	Pfam // Pfam	IPR018979 // IPR019748	FERM, N-terminal // FERM central domain	main
10427026	Grasp	GRP1 (general receptor for phosphoinositides 1)-associated scaffold protein	8.35557	5.61704	-2.73853	0.149837	down	NM_019518 // ENSMUST00000000543 // BC046307	RefSeq // ENSEMBL // GenBank	Mus musculus GRP1 (general receptor for phosphoinositides 1)-associated scaffold protein (Grasp), mRNA. // cdna:known chromosome:NCBIM37:15:101054638:101063186:1 gene:ENSMUSG00000000531 gene_biotype:protein_coding transcript_biotype:protein_coding // Mus musculus GRP1 (general receptor for phosphoinositides 1)-associated scaffold protein, mRNA (cDNA clone MGC:54562 IMAGE:6306542), complete cds.	chr15	+	101054638	101063187	GO:0006886 // GO:0007165 // GO:0008104 // GO:0006886 // GO:0007165 // GO:0008104 // GO:0006886 // GO:0007165 // GO:0008104	intracellular protein transport // signal transduction // protein localization // intracellular protein transport // signal transduction // protein localization // intracellular protein transport // signal transduction // protein localization	not recorded // inferred from physical interaction // not recorded // not recorded // inferred from physical interaction // not recorded // not recorded // inferred from physical interaction // not recorded	GO:0005641 // GO:0005737 // GO:0005886 // GO:0005886 // GO:0016020 // GO:0005641 // GO:0005737 // GO:0005886 // GO:0005886 // GO:0016020 // GO:0005641 // GO:0005737 // GO:0005886 // GO:0005886 // GO:0016020	nuclear envelope lumen // cytoplasm // plasma membrane // plasma membrane // membrane // nuclear envelope lumen // cytoplasm // plasma membrane // plasma membrane // membrane // nuclear envelope lumen // cytoplasm // plasma membrane // plasma membrane // membrane	not recorded // not recorded // inferred from direct assay // not recorded // inferred from electronic annotation // not recorded // not recorded // inferred from direct assay // not recorded // inferred from electronic annotation // not recorded // not recorded // inferred from direct assay // not recorded // inferred from electronic annotation	GO:0005515 // GO:0030165 // GO:0030306 // GO:0005515 // GO:0030165 // GO:0030306 // GO:0005515 // GO:0030165 // GO:0030306	protein binding // PDZ domain binding // ADP-ribosylation factor binding // protein binding // PDZ domain binding // ADP-ribosylation factor binding // protein binding // PDZ domain binding // ADP-ribosylation factor binding	inferred from physical interaction // not recorded // not recorded // inferred from physical interaction // not recorded // not recorded // inferred from physical interaction // not recorded // not recorded	---	---	Pfam	IPR001478	PDZ domain	main
10450069	H2-K2	histocompatibility 2, K region locus 2	8.53359	5.8	-2.73359	0.150351	down	NR_004446	RefSeq	Mus musculus histocompatibility 2, K region locus 2 (H2-K2), non-coding RNA.	chr17	-	34112431	34115735	---	---	---	---	---	---	---	---	---	---	---	---	---	---	main
10398267	Evl	Ena-vasodilator stimulated phosphoprotein	9.72131	6.98961	-2.7317	0.150549	down	NM_001163394 // ENSMUST00000021689 // NM_007965 // ENSMUST00000077735 // NM_001163396 // ENSMUST00000172409 // NM_001163395 // ENSMUST00000109854 // BC059810	RefSeq // ENSEMBL // RefSeq // ENSEMBL // RefSeq // ENSEMBL // RefSeq // ENSEMBL // GenBank	Mus musculus Ena-vasodilator stimulated phosphoprotein (Evl), transcript variant 1, mRNA. // cdna:known chromosome:NCBIM37:12:109792930:109926723:1 gene:ENSMUSG00000021262 gene_biotype:protein_coding transcript_biotype:protein_coding // Mus musculus Ena-vasodilator stimulated phosphoprotein (Evl), transcript variant 2, mRNA. // cdna:known chromosome:NCBIM37:12:109792930:109926723:1 gene:ENSMUSG00…	chr12	+	109792930	109926726	GO:0007411 // GO:0008154 // GO:0030048 // GO:0030168 // GO:0045010 // GO:0051016 // GO:0051289 // GO:0007411 // GO:0008154 // GO:0030048 // GO:0030168 // GO:0045010 // GO:0051016 // GO:0051289 // GO:0007411 // GO:0008154 // GO:0030048 // GO:0030168 // GO:0045010 // GO:0051016 // GO:0051289 // GO:0007411 // GO:0008154 // GO:0030048 // GO:0030168 // GO:0045010 // GO:0051016 // GO:0051289 // GO:0007…	axon guidance // actin polymerization or depolymerization // actin filament-based movement // platelet activation // actin nucleation // barbed-end actin filament capping // protein homotetramerization // axon guidance // actin polymerization or depolymerization // actin filament-based movement // platelet activation // actin nucleation // barbed-end actin filament capping // protein homotetramer…	non-traceable author statement // inferred from direct assay // non-traceable author statement // non-traceable author statement // non-traceable author statement // non-traceable author statement // inferred from electronic annotation // non-traceable author statement // inferred from direct assay // non-traceable author statement // non-traceable author statement // non-traceable author stateme…	GO:0005737 // GO:0005856 // GO:0005925 // GO:0030027 // GO:0042995 // GO:0005737 // GO:0005856 // GO:0005925 // GO:0030027 // GO:0042995 // GO:0005737 // GO:0005856 // GO:0005925 // GO:0030027 // GO:0042995 // GO:0005737 // GO:0005856 // GO:0005925 // GO:0030027 // GO:0042995 // GO:0005737 // GO:0005856 // GO:0005925 // GO:0030027 // GO:0042995 // GO:0005737 // GO:0005856 // GO:0005925 // GO:0030…	cytoplasm // cytoskeleton // focal adhesion // lamellipodium // cell projection // cytoplasm // cytoskeleton // focal adhesion // lamellipodium // cell projection // cytoplasm // cytoskeleton // focal adhesion // lamellipodium // cell projection // cytoplasm // cytoskeleton // focal adhesion // lamellipodium // cell projection // cytoplasm // cytoskeleton // focal adhesion // lamellipodium // cel…	inferred from direct assay // inferred from electronic annotation // inferred from direct assay // inferred from direct assay // inferred from electronic annotation // inferred from direct assay // inferred from electronic annotation // inferred from direct assay // inferred from direct assay // inferred from electronic annotation // inferred from direct assay // inferred from electronic annotati…	GO:0003779 // GO:0005515 // GO:0005522 // GO:0017124 // GO:0003779 // GO:0005515 // GO:0005522 // GO:0017124 // GO:0003779 // GO:0005515 // GO:0005522 // GO:0017124 // GO:0003779 // GO:0005515 // GO:0005522 // GO:0017124 // GO:0003779 // GO:0005515 // GO:0005522 // GO:0017124 // GO:0003779 // GO:0005515 // GO:0005522 // GO:0017124 // GO:0003779 // GO:0005515 // GO:0005522 // GO:0017124 // GO:0003…	actin binding // protein binding // profilin binding // SH3 domain binding // actin binding // protein binding // profilin binding // SH3 domain binding // actin binding // protein binding // profilin binding // SH3 domain binding // actin binding // protein binding // profilin binding // SH3 domain binding // actin binding // protein binding // profilin binding // SH3 domain binding // actin bin…	inferred from electronic annotation // inferred from physical interaction // inferred from direct assay // inferred from direct assay // inferred from electronic annotation // inferred from physical interaction // inferred from direct assay // inferred from direct assay // inferred from electronic annotation // inferred from physical interaction // inferred from direct assay // inferred from dire…	---	---	Pfam // Pfam // Pfam // Pfam // Pfam // Pfam // Pfam // Pfam	IPR000697 // IPR014885 // IPR000697 // IPR014885 // IPR000697 // IPR014885 // IPR000697 // IPR014885	EVH1 // VASP tetramerisation // EVH1 // VASP tetramerisation // EVH1 // VASP tetramerisation // EVH1 // VASP tetramerisation	main
10351197	Sell	selectin, lymphocyte	11.0158	8.3028	-2.71298	0.152515	down	NM_011346 // ENSMUST00000027871 // NM_001164059 // ENSMUST00000097491 // M25324 // ENSMUST00000167117	RefSeq // ENSEMBL // RefSeq // ENSEMBL // GenBank // ENSEMBL	Mus musculus selectin, lymphocyte (Sell), transcript variant 1, mRNA. // cdna:known chromosome:NCBIM37:1:165992207:166010913:1 gene:ENSMUSG00000026581 gene_biotype:protein_coding transcript_biotype:protein_coding // Mus musculus selectin, lymphocyte (Sell), transcript variant 2, mRNA. // cdna:known chromosome:NCBIM37:1:165992207:166010916:1 gene:ENSMUSG00000026581 gene_biotype:protein_coding tran…	chr1	+	165992235	166010803	GO:0007155 // GO:0033198 // GO:0042981 // GO:0090023 // GO:0007155 // GO:0033198 // GO:0042981 // GO:0090023 // GO:0007155 // GO:0033198 // GO:0042981 // GO:0090023 // GO:0007155 // GO:0033198 // GO:0042981 // GO:0090023 // GO:0007155 // GO:0033198 // GO:0042981 // GO:0090023 // GO:0007155 // GO:0033198 // GO:0042981 // GO:0090023	cell adhesion // response to ATP // regulation of apoptotic process // positive regulation of neutrophil chemotaxis // cell adhesion // response to ATP // regulation of apoptotic process // positive regulation of neutrophil chemotaxis // cell adhesion // response to ATP // regulation of apoptotic process // positive regulation of neutrophil chemotaxis // cell adhesion // response to ATP // regula…	inferred from electronic annotation // inferred from direct assay // not recorded // not recorded // inferred from electronic annotation // inferred from direct assay // not recorded // not recorded // inferred from electronic annotation // inferred from direct assay // not recorded // not recorded // inferred from electronic annotation // inferred from direct assay // not recorded // not recorde…	GO:0005886 // GO:0009897 // GO:0009986 // GO:0016020 // GO:0016021 // GO:0005886 // GO:0009897 // GO:0009986 // GO:0016020 // GO:0016021 // GO:0005886 // GO:0009897 // GO:0009986 // GO:0016020 // GO:0016021 // GO:0005886 // GO:0009897 // GO:0009986 // GO:0016020 // GO:0016021 // GO:0005886 // GO:0009897 // GO:0009986 // GO:0016020 // GO:0016021 // GO:0005886 // GO:0009897 // GO:0009986 // GO:0016…	plasma membrane // external side of plasma membrane // cell surface // membrane // integral to membrane // plasma membrane // external side of plasma membrane // cell surface // membrane // integral to membrane // plasma membrane // external side of plasma membrane // cell surface // membrane // integral to membrane // plasma membrane // external side of plasma membrane // cell surface // membran…	inferred from direct assay // inferred from direct assay // not recorded // inferred from electronic annotation // inferred from electronic annotation // inferred from direct assay // inferred from direct assay // not recorded // inferred from electronic annotation // inferred from electronic annotation // inferred from direct assay // inferred from direct assay // not recorded // inferred from e…	GO:0002020 // GO:0005515 // GO:0030246 // GO:0050839 // GO:0051861 // GO:0002020 // GO:0005515 // GO:0030246 // GO:0050839 // GO:0051861 // GO:0002020 // GO:0005515 // GO:0030246 // GO:0050839 // GO:0051861 // GO:0002020 // GO:0005515 // GO:0030246 // GO:0050839 // GO:0051861 // GO:0002020 // GO:0005515 // GO:0030246 // GO:0050839 // GO:0051861 // GO:0002020 // GO:0005515 // GO:0030246 // GO:0050…	protease binding // protein binding // carbohydrate binding // cell adhesion molecule binding // glycolipid binding // protease binding // protein binding // carbohydrate binding // cell adhesion molecule binding // glycolipid binding // protease binding // protein binding // carbohydrate binding // cell adhesion molecule binding // glycolipid binding // protease binding // protein binding // car…	not recorded // inferred from physical interaction // inferred from electronic annotation // inferred from physical interaction // not recorded // not recorded // inferred from physical interaction // inferred from electronic annotation // inferred from physical interaction // not recorded // not recorded // inferred from physical interaction // inferred from electronic annotation // inferred fro…	---	---	Pfam // Pfam // Pfam // Pfam // Pfam // Pfam // Pfam // Pfam	IPR000436 // IPR001304 // IPR013111 // IPR000436 // IPR001304 // IPR000436 // IPR001304 // IPR013111	Sushi/SCR/CCP // C-type lectin // EGF, extracellular // Sushi/SCR/CCP // C-type lectin // Sushi/SCR/CCP // C-type lectin // EGF, extracellular	main
10414262	Ear2	eosinophil-associated, ribonuclease A family, member 2	6.23106	3.51963	-2.71143	0.152679	down	NM_007895 // AF306665 // ENSMUST00000074839 // NM_017388 // NM_001012766	RefSeq // GenBank // ENSEMBL // RefSeq // RefSeq	Mus musculus eosinophil-associated, ribonuclease A family, member 2 (Ear2), mRNA. // Mus musculus eosinophil-associated ribonuclease EAR2 (Ear2) mRNA, complete cds. // cdna:known chromosome:NCBIM37:14:44680319:44681199:1 gene:ENSMUSG00000072596 gene_biotype:protein_coding transcript_biotype:protein_coding // Mus musculus eosinophil-associated, ribonuclease A family, member 3 (Ear3), mRNA. // Mus …	chr14	+	44680319	44681203	GO:0006935 // GO:0006935 // GO:0006935 // GO:0008150 // GO:0006935 // GO:0008150 // GO:0006935 // GO:0008150	chemotaxis // chemotaxis // chemotaxis // biological_process // chemotaxis // biological_process // chemotaxis // biological_process	inferred from direct assay // inferred from direct assay // inferred from direct assay // no biological data available // inferred from direct assay // no biological data available // inferred from direct assay // no biological data available	GO:0005575 // GO:0005575 // GO:0005575 // GO:0005575 // GO:0005575	cellular_component // cellular_component // cellular_component // cellular_component // cellular_component	no biological data available // no biological data available // no biological data available // no biological data available // no biological data available	GO:0003674 // GO:0003676 // GO:0004518 // GO:0004519 // GO:0004522 // GO:0016787 // GO:0003674 // GO:0003676 // GO:0004518 // GO:0004519 // GO:0004522 // GO:0016787 // GO:0003674 // GO:0003676 // GO:0004518 // GO:0004519 // GO:0004522 // GO:0016787 // GO:0003674 // GO:0003676 // GO:0004518 // GO:0004519 // GO:0004522 // GO:0016787 // GO:0003674 // GO:0003676 // GO:0004518 // GO:0004519 // GO:0004…	molecular_function // nucleic acid binding // nuclease activity // endonuclease activity // pancreatic ribonuclease activity // hydrolase activity // molecular_function // nucleic acid binding // nuclease activity // endonuclease activity // pancreatic ribonuclease activity // hydrolase activity // molecular_function // nucleic acid binding // nuclease activity // endonuclease activity // pancrea…	no biological data available // inferred from electronic annotation // inferred from electronic annotation // inferred from electronic annotation // inferred from electronic annotation // inferred from electronic annotation // no biological data available // inferred from electronic annotation // inferred from electronic annotation // inferred from electronic annotation // inferred from electroni…	---	---	Pfam // Pfam // Pfam	IPR023412 // IPR023412 // IPR023412	Ribonuclease A, domain // Ribonuclease A, domain // Ribonuclease A, domain	main
10353844	Neurl3	neuralized homolog 3 homolog (Drosophila)	8.47846	5.77717	-2.70129	0.153756	down	NM_153408 // ENSMUST00000056946 // AF321278	RefSeq // ENSEMBL // GenBank	Mus musculus neuralized homolog 3 homolog (Drosophila) (Neurl3), mRNA. // cdna:known chromosome:NCBIM37:1:36321447:36330270:-1 gene:ENSMUSG00000047180 gene_biotype:protein_coding transcript_biotype:protein_coding // Mus musculus lung inducible neuralized-related C3HC4 RING finger protein (Lincr) mRNA, complete cds.	chr1	-	36321442	36330270	GO:0008150 // GO:0008150 // GO:0008150	biological_process // biological_process // biological_process	no biological data available // no biological data available // no biological data available	GO:0005575 // GO:0005575 // GO:0005575	cellular_component // cellular_component // cellular_component	no biological data available // no biological data available // no biological data available	GO:0003674 // GO:0008270 // GO:0016874 // GO:0046872 // GO:0003674 // GO:0008270 // GO:0016874 // GO:0046872 // GO:0003674 // GO:0008270 // GO:0016874 // GO:0046872	molecular_function // zinc ion binding // ligase activity // metal ion binding // molecular_function // zinc ion binding // ligase activity // metal ion binding // molecular_function // zinc ion binding // ligase activity // metal ion binding	no biological data available // inferred from electronic annotation // inferred from electronic annotation // inferred from electronic annotation // no biological data available // inferred from electronic annotation // inferred from electronic annotation // inferred from electronic annotation // no biological data available // inferred from electronic annotation // inferred from electronic annot…	---	---	Pfam	IPR006573	NEUZ	main
10354111	Aff3	AF4/FMR2 family, member 3	8.87734	6.18556	-2.69177	0.154773	down	NM_010678 // ENSMUST00000039827 // BC052061 // ENSMUST00000169636 // ENSMUST00000142875 // ENSMUST00000134963	RefSeq // ENSEMBL // GenBank // ENSEMBL // ENSEMBL // ENSEMBL	Mus musculus AF4/FMR2 family, member 3 (Aff3), mRNA. // cdna:known chromosome:NCBIM37:1:38234172:38721800:-1 gene:ENSMUSG00000037138 gene_biotype:protein_coding transcript_biotype:protein_coding // Mus musculus AF4/FMR2 family, member 3, mRNA (cDNA clone IMAGE:5702935). // cdna:known chromosome:NCBIM37:1:38234172:38596687:-1 gene:ENSMUSG00000037138 gene_biotype:protein_coding transcript_biotype:p…	chr1	-	38236088	38721800	GO:0006351 // GO:0006355 // GO:0034612 // GO:0035116 // GO:0006351 // GO:0006355 // GO:0034612 // GO:0035116 // GO:0006351 // GO:0006355 // GO:0034612 // GO:0035116 // GO:0006351 // GO:0006355 // GO:0034612 // GO:0035116 // GO:0006351 // GO:0006355 // GO:0034612 // GO:0035116 // GO:0006351 // GO:0006355 // GO:0034612 // GO:0035116	transcription, DNA-dependent // regulation of transcription, DNA-dependent // response to tumor necrosis factor // embryonic hindlimb morphogenesis // transcription, DNA-dependent // regulation of transcription, DNA-dependent // response to tumor necrosis factor // embryonic hindlimb morphogenesis // transcription, DNA-dependent // regulation of transcription, DNA-dependent // response to tumor n…	traceable author statement // traceable author statement // not recorded // not recorded // traceable author statement // traceable author statement // not recorded // not recorded // traceable author statement // traceable author statement // not recorded // not recorded // traceable author statement // traceable author statement // not recorded // not recorded // traceable author statement // t…	GO:0005634 // GO:0005730 // GO:0005634 // GO:0005730 // GO:0005634 // GO:0005730 // GO:0005634 // GO:0005730 // GO:0005634 // GO:0005730 // GO:0005634 // GO:0005730	nucleus // nucleolus // nucleus // nucleolus // nucleus // nucleolus // nucleus // nucleolus // nucleus // nucleolus // nucleus // nucleolus	not recorded // not recorded // not recorded // not recorded // not recorded // not recorded // not recorded // not recorded // not recorded // not recorded // not recorded // not recorded	GO:0003690 // GO:0003700 // GO:0003690 // GO:0003700 // GO:0003690 // GO:0003700 // GO:0003690 // GO:0003700 // GO:0003690 // GO:0003700 // GO:0003690 // GO:0003700	double-stranded DNA binding // sequence-specific DNA binding transcription factor activity // double-stranded DNA binding // sequence-specific DNA binding transcription factor activity // double-stranded DNA binding // sequence-specific DNA binding transcription factor activity // double-stranded DNA binding // sequence-specific DNA binding transcription factor activity // double-stranded DNA bin…	not recorded // traceable author statement // not recorded // traceable author statement // not recorded // traceable author statement // not recorded // traceable author statement // not recorded // traceable author statement // not recorded // traceable author statement	---	---	Pfam // Pfam // Pfam	IPR007797 // IPR007797 // IPR007797	Transcription factor AF4/FMR2 // Transcription factor AF4/FMR2 // Transcription factor AF4/FMR2	main
10461487	Cybasc3	cytochrome b, ascorbate dependent 3	10.2987	7.62066	-2.67805	0.156252	down	NM_201351 // ENSMUST00000164276 // ENSMUST00000168445 // BC065078 // ENSMUST00000099694 // ENSMUST00000099695	RefSeq // ENSEMBL // ENSEMBL // GenBank // ENSEMBL // ENSEMBL	Mus musculus cytochrome b, ascorbate dependent 3 (Cybasc3), mRNA. // cdna:known chromosome:NCBIM37:19:10652213:10664319:1 gene:ENSMUSG00000034445 gene_biotype:protein_coding transcript_biotype:protein_coding // cdna:known chromosome:NCBIM37:19:10651944:10663038:1 gene:ENSMUSG00000034445 gene_biotype:protein_coding transcript_biotype:protein_coding // Mus musculus cytochrome b, ascorbate dependent…	chr19	+	10652213	10669758	GO:0006810 // GO:0008150 // GO:0022900 // GO:0055114 // GO:0006810 // GO:0008150 // GO:0022900 // GO:0055114 // GO:0006810 // GO:0008150 // GO:0022900 // GO:0055114 // GO:0006810 // GO:0008150 // GO:0022900 // GO:0055114 // GO:0006810 // GO:0008150 // GO:0022900 // GO:0055114 // GO:0006810 // GO:0008150 // GO:0022900 // GO:0055114	transport // biological_process // electron transport chain // oxidation-reduction process // transport // biological_process // electron transport chain // oxidation-reduction process // transport // biological_process // electron transport chain // oxidation-reduction process // transport // biological_process // electron transport chain // oxidation-reduction process // transport // biological…	inferred from electronic annotation // no biological data available // inferred from electronic annotation // inferred from electronic annotation // inferred from electronic annotation // no biological data available // inferred from electronic annotation // inferred from electronic annotation // inferred from electronic annotation // no biological data available // inferred from electronic annot…	GO:0005764 // GO:0005768 // GO:0016020 // GO:0016021 // GO:0005764 // GO:0005768 // GO:0016020 // GO:0016021 // GO:0005764 // GO:0005768 // GO:0016020 // GO:0016021 // GO:0005764 // GO:0005768 // GO:0016020 // GO:0016021 // GO:0005764 // GO:0005768 // GO:0016020 // GO:0016021 // GO:0005764 // GO:0005768 // GO:0016020 // GO:0016021	lysosome // endosome // membrane // integral to membrane // lysosome // endosome // membrane // integral to membrane // lysosome // endosome // membrane // integral to membrane // lysosome // endosome // membrane // integral to membrane // lysosome // endosome // membrane // integral to membrane // lysosome // endosome // membrane // integral to membrane	inferred from direct assay // inferred from electronic annotation // inferred from electronic annotation // inferred from electronic annotation // inferred from direct assay // inferred from electronic annotation // inferred from electronic annotation // inferred from electronic annotation // inferred from direct assay // inferred from electronic annotation // inferred from electronic annotation …	GO:0003674 // GO:0016491 // GO:0046872 // GO:0003674 // GO:0016491 // GO:0046872 // GO:0003674 // GO:0016491 // GO:0046872 // GO:0003674 // GO:0016491 // GO:0046872 // GO:0003674 // GO:0016491 // GO:0046872 // GO:0003674 // GO:0016491 // GO:0046872	molecular_function // oxidoreductase activity // metal ion binding // molecular_function // oxidoreductase activity // metal ion binding // molecular_function // oxidoreductase activity // metal ion binding // molecular_function // oxidoreductase activity // metal ion binding // molecular_function // oxidoreductase activity // metal ion binding // molecular_function // oxidoreductase activity // …	no biological data available // inferred from electronic annotation // inferred from electronic annotation // no biological data available // inferred from electronic annotation // inferred from electronic annotation // no biological data available // inferred from electronic annotation // inferred from electronic annotation // no biological data available // inferred from electronic annotation /…	---	---	Pfam // Pfam // Pfam // Pfam	IPR004877 // IPR004877 // IPR004877 // IPR004877	Cytochrome b561, eukaryote // Cytochrome b561, eukaryote // Cytochrome b561, eukaryote // Cytochrome b561, eukaryote	main
10352000	Kmo	kynurenine 3-monooxygenase (kynurenine 3-hydroxylase)	8.61991	5.94283	-2.67708	0.156357	down	NM_133809 // ENSMUST00000040250 // ENSMUST00000097458 // AK129011 // ENSMUST00000140474 // ENSMUST00000142223 // ENSMUST00000137174	RefSeq // ENSEMBL // ENSEMBL // GenBank // ENSEMBL // ENSEMBL // ENSEMBL	Mus musculus kynurenine 3-monooxygenase (kynurenine 3-hydroxylase) (Kmo), mRNA. // cdna:known chromosome:NCBIM37:1:177562127:177590984:1 gene:ENSMUSG00000039783 gene_biotype:protein_coding transcript_biotype:protein_coding // cdna:known chromosome:NCBIM37:1:177562311:177592247:1 gene:ENSMUSG00000039783 gene_biotype:protein_coding transcript_biotype:protein_coding // Mus musculus cDNA fis, clone T…	chr1	+	177550565	177592247	GO:0008152 // GO:0009651 // GO:0019363 // GO:0019441 // GO:0019674 // GO:0055114 // GO:0070189 // GO:0008152 // GO:0009651 // GO:0019363 // GO:0019441 // GO:0019674 // GO:0055114 // GO:0070189 // GO:0008152 // GO:0009651 // GO:0019363 // GO:0019441 // GO:0019674 // GO:0055114 // GO:0070189 // GO:0008152 // GO:0009651 // GO:0019363 // GO:0019441 // GO:0019674 // GO:0055114 // GO:0070189 // GO:0008…	metabolic process // response to salt stress // pyridine nucleotide biosynthetic process // tryptophan catabolic process to kynurenine // NAD metabolic process // oxidation-reduction process // kynurenine metabolic process // metabolic process // response to salt stress // pyridine nucleotide biosynthetic process // tryptophan catabolic process to kynurenine // NAD metabolic process // oxidation-…	inferred from electronic annotation // not recorded // inferred from electronic annotation // not recorded // not recorded // not recorded // not recorded // inferred from electronic annotation // not recorded // inferred from electronic annotation // not recorded // not recorded // not recorded // not recorded // inferred from electronic annotation // not recorded // inferred from electronic ann…	GO:0005739 // GO:0005739 // GO:0005741 // GO:0005743 // GO:0016020 // GO:0016021 // GO:0005739 // GO:0005739 // GO:0005741 // GO:0005743 // GO:0016020 // GO:0016021 // GO:0005739 // GO:0005739 // GO:0005741 // GO:0005743 // GO:0016020 // GO:0016021 // GO:0005739 // GO:0005739 // GO:0005741 // GO:0005743 // GO:0016020 // GO:0016021 // GO:0005739 // GO:0005739 // GO:0005741 // GO:0005743 // GO:0016…	mitochondrion // mitochondrion // mitochondrial outer membrane // mitochondrial inner membrane // membrane // integral to membrane // mitochondrion // mitochondrion // mitochondrial outer membrane // mitochondrial inner membrane // membrane // integral to membrane // mitochondrion // mitochondrion // mitochondrial outer membrane // mitochondrial inner membrane // membrane // integral to membrane …	inferred from direct assay // not recorded // not recorded // inferred from direct assay // inferred from electronic annotation // inferred from electronic annotation // inferred from direct assay // not recorded // not recorded // inferred from direct assay // inferred from electronic annotation // inferred from electronic annotation // inferred from direct assay // not recorded // not recorded …	GO:0004497 // GO:0004502 // GO:0009055 // GO:0016174 // GO:0016491 // GO:0050660 // GO:0004497 // GO:0004502 // GO:0009055 // GO:0016174 // GO:0016491 // GO:0050660 // GO:0004497 // GO:0004502 // GO:0009055 // GO:0016174 // GO:0016491 // GO:0050660 // GO:0004497 // GO:0004502 // GO:0009055 // GO:0016174 // GO:0016491 // GO:0050660 // GO:0004497 // GO:0004502 // GO:0009055 // GO:0016174 // GO:0016…	monooxygenase activity // kynurenine 3-monooxygenase activity // electron carrier activity // NAD(P)H oxidase activity // oxidoreductase activity // flavin adenine dinucleotide binding // monooxygenase activity // kynurenine 3-monooxygenase activity // electron carrier activity // NAD(P)H oxidase activity // oxidoreductase activity // flavin adenine dinucleotide binding // monooxygenase activity …	inferred from electronic annotation // not recorded // not recorded // not recorded // inferred from electronic annotation // not recorded // inferred from electronic annotation // not recorded // not recorded // not recorded // inferred from electronic annotation // not recorded // inferred from electronic annotation // not recorded // not recorded // not recorded // inferred from electronic ann…	---	---	Pfam // Pfam // Pfam	IPR002938 // IPR002938 // IPR002938	Monooxygenase, FAD-binding // Monooxygenase, FAD-binding // Monooxygenase, FAD-binding	main
10564539	Mctp2	multiple C2 domains, transmembrane 2	6.87258	4.21359	-2.65898	0.158331	down	NM_001024703 // ENSMUST00000079323 // BC086658	RefSeq // ENSEMBL // GenBank	Mus musculus multiple C2 domains, transmembrane 2 (Mctp2), mRNA. // cdna:known chromosome:NCBIM37:7:79222718:79451481:-1 gene:ENSMUSG00000032776 gene_biotype:protein_coding transcript_biotype:protein_coding // Mus musculus multiple C2 domains, transmembrane 2, mRNA (cDNA clone MGC:96262 IMAGE:30546156), complete cds.	chr7	-	79222716	79451481	GO:0008150 // GO:0008150 // GO:0008150	biological_process // biological_process // biological_process	no biological data available // no biological data available // no biological data available	GO:0005624 // GO:0016020 // GO:0016021 // GO:0005624 // GO:0016020 // GO:0016021 // GO:0005624 // GO:0016020 // GO:0016021	membrane fraction // membrane // integral to membrane // membrane fraction // membrane // integral to membrane // membrane fraction // membrane // integral to membrane	not recorded // inferred from electronic annotation // not recorded // not recorded // inferred from electronic annotation // not recorded // not recorded // inferred from electronic annotation // not recorded	GO:0005509 // GO:0005509 // GO:0005509	calcium ion binding // calcium ion binding // calcium ion binding	not recorded // not recorded // not recorded	---	---	Pfam // Pfam	IPR000008 // IPR013583	C2 calcium-dependent membrane targeting // Phosphoribosyltransferase C-terminal	main
10563338	Ppp1r15a	protein phosphatase 1, regulatory (inhibitor) subunit 15A	9.89179	7.23473	-2.65706	0.158543	down	NM_008654 // ENSMUST00000042105 // ENSMUST00000167273 // BC138485 // ENSMUST00000141691 // ENSMUST00000098456	RefSeq // ENSEMBL // ENSEMBL // GenBank // ENSEMBL // ENSEMBL	Mus musculus protein phosphatase 1, regulatory (inhibitor) subunit 15A (Ppp1r15a), mRNA. // cdna:known chromosome:NCBIM37:7:52778287:52781638:-1 gene:ENSMUSG00000040435 gene_biotype:protein_coding transcript_biotype:protein_coding // cdna:known chromosome:NCBIM37:7:52778292:52781516:-1 gene:ENSMUSG00000040435 gene_biotype:protein_coding transcript_biotype:protein_coding // Mus musculus myeloid di…	chr7	-	52778290	52781583	GO:0006417 // GO:0006915 // GO:0006950 // GO:0030968 // GO:0006417 // GO:0006915 // GO:0006950 // GO:0030968 // GO:0006417 // GO:0006915 // GO:0006950 // GO:0030968 // GO:0006417 // GO:0006915 // GO:0006950 // GO:0030968 // GO:0006417 // GO:0006915 // GO:0006950 // GO:0030968 // GO:0006417 // GO:0006915 // GO:0006950 // GO:0030968	regulation of translation // apoptotic process // response to stress // endoplasmic reticulum unfolded protein response // regulation of translation // apoptotic process // response to stress // endoplasmic reticulum unfolded protein response // regulation of translation // apoptotic process // response to stress // endoplasmic reticulum unfolded protein response // regulation of translation // a…	inferred from electronic annotation // inferred from electronic annotation // inferred from electronic annotation // inferred from mutant phenotype // inferred from electronic annotation // inferred from electronic annotation // inferred from electronic annotation // inferred from mutant phenotype // inferred from electronic annotation // inferred from electronic annotation // inferred from elect…	GO:0005783 // GO:0005783 // GO:0005783 // GO:0005783 // GO:0005783 // GO:0005783	endoplasmic reticulum // endoplasmic reticulum // endoplasmic reticulum // endoplasmic reticulum // endoplasmic reticulum // endoplasmic reticulum	inferred from electronic annotation // inferred from electronic annotation // inferred from electronic annotation // inferred from electronic annotation // inferred from electronic annotation // inferred from electronic annotation	---	---	---	---	---	Pfam // Pfam // Pfam	IPR019523 // IPR019523 // IPR019523	Protein phosphatase 1, regulatory subunit 15A/B, C-terminal // Protein phosphatase 1, regulatory subunit 15A/B, C-terminal // Protein phosphatase 1, regulatory subunit 15A/B, C-terminal	main
10358389	Rgs2	regulator of G-protein signaling 2	9.91189	7.26423	-2.64766	0.159579	down	NM_009061 // ENSMUST00000127206 // BC023001 // AF432916 // U67187 // AF215668 // ENSMUST00000027606 // ENSMUST00000153527 // ENSMUST00000134817 // XR_140466 // GENSCAN00000005656	RefSeq // ENSEMBL // GenBank // GenBank // GenBank // GenBank // ENSEMBL // ENSEMBL // ENSEMBL // RefSeq // ENSEMBL	Mus musculus regulator of G-protein signaling 2 (Rgs2), mRNA. // cdna:known chromosome:NCBIM37:1:145846468:145851291:-1 gene:ENSMUSG00000026360 gene_biotype:protein_coding transcript_biotype:protein_coding // Mus musculus regulator of G-protein signaling 2, mRNA (cDNA clone MGC:36187 IMAGE:5365271), complete cds. // Mus musculus implantation-related RGS2-like protein mRNA, complete cds. // Mus mu…	chr1	-	145846468	145851411	GO:0006417 // GO:0007049 // GO:0007186 // GO:0009968 // GO:0010519 // GO:0010614 // GO:0038032 // GO:0043407 // GO:0045744 // GO:0050873 // GO:0055119 // GO:0060087 // GO:0060452 // GO:0071877 // GO:0006417 // GO:0007049 // GO:0007186 // GO:0009968 // GO:0010519 // GO:0010614 // GO:0038032 // GO:0043407 // GO:0045744 // GO:0050873 // GO:0055119 // GO:0060087 // GO:0060452 // GO:0071877 // GO:0006…	regulation of translation // cell cycle // G-protein coupled receptor signaling pathway // negative regulation of signal transduction // negative regulation of phospholipase activity // negative regulation of cardiac muscle hypertrophy // termination of G-protein coupled receptor signaling pathway // negative regulation of MAP kinase activity // negative regulation of G-protein coupled receptor p…	inferred from electronic annotation // inferred from electronic annotation // traceable author statement // inferred from electronic annotation // inferred from mutant phenotype // inferred from mutant phenotype // inferred from electronic annotation // inferred from mutant phenotype // inferred from mutant phenotype // inferred from direct assay // inferred from mutant phenotype // inferred from…	GO:0005634 // GO:0005737 // GO:0005829 // GO:0005886 // GO:0005886 // GO:0009898 // GO:0009898 // GO:0016020 // GO:0005634 // GO:0005737 // GO:0005829 // GO:0005886 // GO:0005886 // GO:0009898 // GO:0009898 // GO:0016020 // GO:0005634 // GO:0005737 // GO:0005829 // GO:0005886 // GO:0005886 // GO:0009898 // GO:0009898 // GO:0016020 // GO:0005634 // GO:0005737 // GO:0005829 // GO:0005886 // GO:0005…	nucleus // cytoplasm // cytosol // plasma membrane // plasma membrane // internal side of plasma membrane // internal side of plasma membrane // membrane // nucleus // cytoplasm // cytosol // plasma membrane // plasma membrane // internal side of plasma membrane // internal side of plasma membrane // membrane // nucleus // cytoplasm // cytosol // plasma membrane // plasma membrane // internal sid…	traceable author statement // not recorded // inferred from mutant phenotype // not recorded // inferred from mutant phenotype // inferred from direct assay // not recorded // inferred from electronic annotation // traceable author statement // not recorded // inferred from mutant phenotype // not recorded // inferred from mutant phenotype // inferred from direct assay // not recorded // inferred…	GO:0005096 // GO:0005096 // GO:0005515 // GO:0005096 // GO:0005096 // GO:0005515 // GO:0005096 // GO:0005096 // GO:0005515 // GO:0005096 // GO:0005096 // GO:0005515 // GO:0005096 // GO:0005096 // GO:0005515 // GO:0005096 // GO:0005096 // GO:0005515 // GO:0005096 // GO:0005096 // GO:0005515 // GO:0005096 // GO:0005096 // GO:0005515 // GO:0005096 // GO:0005096 // GO:0005515	GTPase activator activity // GTPase activator activity // protein binding // GTPase activator activity // GTPase activator activity // protein binding // GTPase activator activity // GTPase activator activity // protein binding // GTPase activator activity // GTPase activator activity // protein binding // GTPase activator activity // GTPase activator activity // protein binding // GTPase activat…	not recorded // traceable author statement // inferred from physical interaction // not recorded // traceable author statement // inferred from physical interaction // not recorded // traceable author statement // inferred from physical interaction // not recorded // traceable author statement // inferred from physical interaction // not recorded // traceable author statement // inferred from phy…	GenMAPP // GenMAPP // GenMAPP // GenMAPP // GenMAPP // GenMAPP // GenMAPP // GenMAPP // GenMAPP // GenMAPP	Calcium_regulation_in_cardiac_cells // Smooth_muscle_contraction // Calcium_regulation_in_cardiac_cells // Smooth_muscle_contraction // Calcium_regulation_in_cardiac_cells // Smooth_muscle_contraction // Calcium_regulation_in_cardiac_cells // Smooth_muscle_contraction // Calcium_regulation_in_cardiac_cells // Smooth_muscle_contraction	Pfam	IPR000342	Regulator of G protein signalling	main
10454198	Rnf125	ring finger protein 125	8.03093	5.39769	-2.63324	0.161181	down	NM_026301 // ENSMUST00000050004 // ENSMUST00000035927 // BC116883	RefSeq // ENSEMBL // ENSEMBL // GenBank	Mus musculus ring finger protein 125 (Rnf125), mRNA. // cdna:known chromosome:NCBIM37:18:21103126:21142349:1 gene:ENSMUSG00000033107 gene_biotype:protein_coding transcript_biotype:protein_coding // cdna:known chromosome:NCBIM37:18:21120138:21142349:1 gene:ENSMUSG00000033107 gene_biotype:protein_coding transcript_biotype:protein_coding // Mus musculus ring finger protein 125, mRNA (cDNA clone MGC:…	chr18	+	21103126	21142349	GO:0008150 // GO:0008150 // GO:0008150 // GO:0008150	biological_process // biological_process // biological_process // biological_process	no biological data available // no biological data available // no biological data available // no biological data available	GO:0005575 // GO:0005622 // GO:0005575 // GO:0005622 // GO:0005575 // GO:0005622 // GO:0005575 // GO:0005622	cellular_component // intracellular // cellular_component // intracellular // cellular_component // intracellular // cellular_component // intracellular	no biological data available // inferred from electronic annotation // no biological data available // inferred from electronic annotation // no biological data available // inferred from electronic annotation // no biological data available // inferred from electronic annotation	GO:0008270 // GO:0016874 // GO:0046872 // GO:0008270 // GO:0016874 // GO:0046872 // GO:0008270 // GO:0016874 // GO:0046872 // GO:0008270 // GO:0016874 // GO:0046872	zinc ion binding // ligase activity // metal ion binding // zinc ion binding // ligase activity // metal ion binding // zinc ion binding // ligase activity // metal ion binding // zinc ion binding // ligase activity // metal ion binding	inferred from electronic annotation // inferred from electronic annotation // inferred from electronic annotation // inferred from electronic annotation // inferred from electronic annotation // inferred from electronic annotation // inferred from electronic annotation // inferred from electronic annotation // inferred from electronic annotation // inferred from electronic annotation // inferred …	---	---	Pfam	IPR018957	Zinc finger, C3HC4 RING-type	main
10363735	Egr2	early growth response 2	10.444	7.82008	-2.62388	0.162231	down	NM_010118 // ENSMUST00000048289 // BC009093 // ENSMUST00000169930 // ENSMUST00000105438 // ENSMUST00000146986	RefSeq // ENSEMBL // GenBank // ENSEMBL // ENSEMBL // ENSEMBL	Mus musculus early growth response 2 (Egr2), mRNA. // cdna:known chromosome:NCBIM37:10:67000617:67004936:1 gene:ENSMUSG00000037868 gene_biotype:protein_coding transcript_biotype:protein_coding // Mus musculus early growth response 2, mRNA (cDNA clone MGC:7113 IMAGE:3157863), complete cds. // cdna:known chromosome:NCBIM37:10:67000617:67004929:1 gene:ENSMUSG00000037868 gene_biotype:protein_coding t…	chr10	+	67000626	67004936	GO:0006351 // GO:0006355 // GO:0006355 // GO:0006366 // GO:0006611 // GO:0007622 // GO:0007622 // GO:0008045 // GO:0014037 // GO:0021569 // GO:0021612 // GO:0021660 // GO:0021666 // GO:0030278 // GO:0032868 // GO:0035284 // GO:0042552 // GO:0045444 // GO:0045893 // GO:0045944 // GO:0071310 // GO:0006351 // GO:0006355 // GO:0006355 // GO:0006366 // GO:0006611 // GO:0007622 // GO:0007622 // GO:0008…	transcription, DNA-dependent // regulation of transcription, DNA-dependent // regulation of transcription, DNA-dependent // transcription from RNA polymerase II promoter // protein export from nucleus // rhythmic behavior // rhythmic behavior // motor axon guidance // Schwann cell differentiation // rhombomere 3 development // facial nerve structural organization // rhombomere 3 formation // rhom…	inferred from electronic annotation // inferred from mutant phenotype // not recorded // inferred from direct assay // inferred from direct assay // inferred from direct assay // inferred from mutant phenotype // inferred from genetic interaction // inferred from mutant phenotype // inferred from genetic interaction // inferred from genetic interaction // inferred from mutant phenotype // inferre…	GO:0005622 // GO:0005634 // GO:0005634 // GO:0005737 // GO:0005622 // GO:0005634 // GO:0005634 // GO:0005737 // GO:0005622 // GO:0005634 // GO:0005634 // GO:0005737 // GO:0005622 // GO:0005634 // GO:0005634 // GO:0005737 // GO:0005622 // GO:0005634 // GO:0005634 // GO:0005737 // GO:0005622 // GO:0005634 // GO:0005634 // GO:0005737	intracellular // nucleus // nucleus // cytoplasm // intracellular // nucleus // nucleus // cytoplasm // intracellular // nucleus // nucleus // cytoplasm // intracellular // nucleus // nucleus // cytoplasm // intracellular // nucleus // nucleus // cytoplasm // intracellular // nucleus // nucleus // cytoplasm	inferred from electronic annotation // inferred by curator // inferred from direct assay // inferred from direct assay // inferred from electronic annotation // inferred by curator // inferred from direct assay // inferred from direct assay // inferred from electronic annotation // inferred by curator // inferred from direct assay // inferred from direct assay // inferred from electronic annotati…	GO:0001102 // GO:0003676 // GO:0003677 // GO:0003682 // GO:0003700 // GO:0003700 // GO:0003700 // GO:0005515 // GO:0008270 // GO:0016874 // GO:0031625 // GO:0044212 // GO:0046872 // GO:0071837 // GO:0001102 // GO:0003676 // GO:0003677 // GO:0003682 // GO:0003700 // GO:0003700 // GO:0003700 // GO:0005515 // GO:0008270 // GO:0016874 // GO:0031625 // GO:0044212 // GO:0046872 // GO:0071837 // GO:0001…	RNA polymerase II activating transcription factor binding // nucleic acid binding // DNA binding // chromatin binding // sequence-specific DNA binding transcription factor activity // sequence-specific DNA binding transcription factor activity // sequence-specific DNA binding transcription factor activity // protein binding // zinc ion binding // ligase activity // ubiquitin protein ligase bindin…	inferred from physical interaction // inferred from electronic annotation // inferred from direct assay // inferred from direct assay // inferred from direct assay // inferred from mutant phenotype // not recorded // inferred from physical interaction // inferred from electronic annotation // inferred from electronic annotation // not recorded // inferred from direct assay // inferred from electr…	---	---	Pfam // Pfam // Pfam // Pfam // Pfam // Pfam // Pfam	IPR007087 // IPR021849 // IPR007087 // IPR021849 // IPR007087 // IPR021849 // IPR021849	Zinc finger, C2H2 // Protein of unknown function DUF3446 // Zinc finger, C2H2 // Protein of unknown function DUF3446 // Zinc finger, C2H2 // Protein of unknown function DUF3446 // Protein of unknown function DUF3446	main
10361139	Traf5	TNF receptor-associated factor 5	8.69885	6.0853	-2.61355	0.163396	down	NM_011633 // ENSMUST00000085573 // BC012702	RefSeq // ENSEMBL // GenBank	Mus musculus TNF receptor-associated factor 5 (Traf5), mRNA. // cdna:known chromosome:NCBIM37:1:193821311:193916440:-1 gene:ENSMUSG00000026637 gene_biotype:protein_coding transcript_biotype:protein_coding // Mus musculus TNF receptor-associated factor 5, mRNA (cDNA clone MGC:13966 IMAGE:4218625), complete cds.	chr1	-	193821086	193916445	GO:0006915 // GO:0007165 // GO:0008284 // GO:0016567 // GO:0042981 // GO:0051091 // GO:0051092 // GO:0006915 // GO:0007165 // GO:0008284 // GO:0016567 // GO:0042981 // GO:0051091 // GO:0051092 // GO:0006915 // GO:0007165 // GO:0008284 // GO:0016567 // GO:0042981 // GO:0051091 // GO:0051092	apoptotic process // signal transduction // positive regulation of cell proliferation // protein ubiquitination // regulation of apoptotic process // positive regulation of sequence-specific DNA binding transcription factor activity // positive regulation of NF-kappaB transcription factor activity // apoptotic process // signal transduction // positive regulation of cell proliferation // protein …	inferred from electronic annotation // inferred from mutant phenotype // inferred from mutant phenotype // inferred from electronic annotation // inferred from electronic annotation // not recorded // not recorded // inferred from electronic annotation // inferred from mutant phenotype // inferred from mutant phenotype // inferred from electronic annotation // inferred from electronic annotation …	GO:0005737 // GO:0005813 // GO:0009898 // GO:0035631 // GO:0005737 // GO:0005813 // GO:0009898 // GO:0035631 // GO:0005737 // GO:0005813 // GO:0009898 // GO:0035631	cytoplasm // centrosome // internal side of plasma membrane // CD40 receptor complex // cytoplasm // centrosome // internal side of plasma membrane // CD40 receptor complex // cytoplasm // centrosome // internal side of plasma membrane // CD40 receptor complex	inferred from electronic annotation // not recorded // inferred from direct assay // inferred from direct assay // inferred from electronic annotation // not recorded // inferred from direct assay // inferred from direct assay // inferred from electronic annotation // not recorded // inferred from direct assay // inferred from direct assay	GO:0004842 // GO:0004871 // GO:0008270 // GO:0031625 // GO:0031996 // GO:0046872 // GO:0004842 // GO:0004871 // GO:0008270 // GO:0031625 // GO:0031996 // GO:0046872 // GO:0004842 // GO:0004871 // GO:0008270 // GO:0031625 // GO:0031996 // GO:0046872	ubiquitin-protein ligase activity // signal transducer activity // zinc ion binding // ubiquitin protein ligase binding // thioesterase binding // metal ion binding // ubiquitin-protein ligase activity // signal transducer activity // zinc ion binding // ubiquitin protein ligase binding // thioesterase binding // metal ion binding // ubiquitin-protein ligase activity // signal transducer activity…	inferred from electronic annotation // inferred from mutant phenotype // inferred from electronic annotation // not recorded // not recorded // inferred from electronic annotation // inferred from electronic annotation // inferred from mutant phenotype // inferred from electronic annotation // not recorded // not recorded // inferred from electronic annotation // inferred from electronic annotati…	---	---	Pfam // Pfam	IPR002083 // IPR018957	MATH // Zinc finger, C3HC4 RING-type	main
10377439	Per1	period homolog 1 (Drosophila)	10.2613	7.66066	-2.60064	0.164865	down	NM_001159367 // ENSMUST00000166748 // NM_011065 // ENSMUST00000021271 // AF022992 // ENSMUST00000142392 // ENSMUST00000132462	RefSeq // ENSEMBL // RefSeq // ENSEMBL // GenBank // ENSEMBL // ENSEMBL	Mus musculus period homolog 1 (Drosophila) (Per1), transcript variant 2, mRNA. // cdna:known chromosome:NCBIM37:11:68913660:68923450:1 gene:ENSMUSG00000020893 gene_biotype:protein_coding transcript_biotype:protein_coding // Mus musculus period homolog 1 (Drosophila) (Per1), transcript variant 1, mRNA. // cdna:known chromosome:NCBIM37:11:68912450:68923462:1 gene:ENSMUSG00000020893 gene_biotype:pro…	chr11	+	68912436	68923465	GO:0000122 // GO:0006351 // GO:0006355 // GO:0007165 // GO:0007623 // GO:0007623 // GO:0032922 // GO:0045892 // GO:0048511 // GO:0000122 // GO:0006351 // GO:0006355 // GO:0007165 // GO:0007623 // GO:0007623 // GO:0032922 // GO:0045892 // GO:0048511 // GO:0000122 // GO:0006351 // GO:0006355 // GO:0007165 // GO:0007623 // GO:0007623 // GO:0032922 // GO:0045892 // GO:0048511 // GO:0000122 // GO:0006…	negative regulation of transcription from RNA polymerase II promoter // transcription, DNA-dependent // regulation of transcription, DNA-dependent // signal transduction // circadian rhythm // circadian rhythm // circadian regulation of gene expression // negative regulation of transcription, DNA-dependent // rhythmic process // negative regulation of transcription from RNA polymerase II promoter…	inferred from direct assay // inferred from electronic annotation // inferred from electronic annotation // inferred from electronic annotation // not recorded // traceable author statement // not recorded // inferred from direct assay // inferred from electronic annotation // inferred from direct assay // inferred from electronic annotation // inferred from electronic annotation // inferred from…	GO:0005634 // GO:0005737 // GO:0005634 // GO:0005737 // GO:0005634 // GO:0005737 // GO:0005634 // GO:0005737 // GO:0005634 // GO:0005737 // GO:0005634 // GO:0005737 // GO:0005634 // GO:0005737	nucleus // cytoplasm // nucleus // cytoplasm // nucleus // cytoplasm // nucleus // cytoplasm // nucleus // cytoplasm // nucleus // cytoplasm // nucleus // cytoplasm	inferred from direct assay // inferred from electronic annotation // inferred from direct assay // inferred from electronic annotation // inferred from direct assay // inferred from electronic annotation // inferred from direct assay // inferred from electronic annotation // inferred from direct assay // inferred from electronic annotation // inferred from direct assay // inferred from electronic…	GO:0000978 // GO:0000988 // GO:0004871 // GO:0005515 // GO:0070888 // GO:0000978 // GO:0000988 // GO:0004871 // GO:0005515 // GO:0070888 // GO:0000978 // GO:0000988 // GO:0004871 // GO:0005515 // GO:0070888 // GO:0000978 // GO:0000988 // GO:0004871 // GO:0005515 // GO:0070888 // GO:0000978 // GO:0000988 // GO:0004871 // GO:0005515 // GO:0070888 // GO:0000978 // GO:0000988 // GO:0004871 // GO:0005…	RNA polymerase II core promoter proximal region sequence-specific DNA binding // protein binding transcription factor activity // signal transducer activity // protein binding // E-box binding // RNA polymerase II core promoter proximal region sequence-specific DNA binding // protein binding transcription factor activity // signal transducer activity // protein binding // E-box binding // RNA pol…	not recorded // inferred from direct assay // inferred from electronic annotation // inferred from physical interaction // not recorded // not recorded // inferred from direct assay // inferred from electronic annotation // inferred from physical interaction // not recorded // not recorded // inferred from direct assay // inferred from electronic annotation // inferred from physical interaction /…	GenMAPP	Circadian_Exercise	Pfam // Pfam // Pfam // Pfam // Pfam // Pfam	IPR013655 // IPR022728 // IPR013655 // IPR022728 // IPR013655 // IPR013767	PAS fold-3 // Period circadian-like, C-terminal // PAS fold-3 // Period circadian-like, C-terminal // PAS fold-3 // PAS fold	main
10566580	Gm4759	GTPase, very large interferon inducible 1 pseudogene	8.20454	5.6062	-2.59834	0.165128	down	NR_003967 // ENSMUST00000066023	RefSeq // ENSEMBL	Mus musculus predicted gene 4759 (Gm4759), non-coding RNA. // cdna:known chromosome:NCBIM37:7:113565064:113584587:-1 gene:ENSMUSG00000053541 gene_biotype:protein_coding transcript_biotype:protein_coding	chr7	-	113565064	113584587	---	---	---	---	---	---	---	---	---	---	---	---	---	---	main
10479159	Zfp831	zinc finger protein 831	8.36744	5.77319	-2.59425	0.165597	down	NM_001099328 // ENSMUST00000059452	RefSeq // ENSEMBL	Mus musculus zinc finger protein 831 (Zfp831), mRNA. // cdna:known chromosome:NCBIM37:2:174469035:174536333:1 gene:ENSMUSG00000050600 gene_biotype:protein_coding transcript_biotype:protein_coding	chr2	+	174470781	174531413	GO:0008150 // GO:0008150	biological_process // biological_process	no biological data available // no biological data available	GO:0005575 // GO:0005575	cellular_component // cellular_component	no biological data available // no biological data available	GO:0003674 // GO:0003674	molecular_function // molecular_function	no biological data available // no biological data available	---	---	Pfam	IPR007087	Zinc finger, C2H2	main
10531952	Abcg3	ATP-binding cassette, sub-family G (WHITE), member 3	6.13529	3.54221	-2.59308	0.165731	down	NM_030239 // ENSMUST00000031239 // BC138772	RefSeq // ENSEMBL // GenBank	Mus musculus ATP-binding cassette, sub-family G (WHITE), member 3 (Abcg3), mRNA. // cdna:known chromosome:NCBIM37:5:105364076:105411737:-1 gene:ENSMUSG00000029299 gene_biotype:protein_coding transcript_biotype:protein_coding // Mus musculus ATP-binding cassette, sub-family G (WHITE), member 3, mRNA (cDNA clone MGC:170399 IMAGE:8861794), complete cds.	chr5	-	105364076	105411736	GO:0006810 // GO:0008150 // GO:0006810 // GO:0008150 // GO:0006810 // GO:0008150	transport // biological_process // transport // biological_process // transport // biological_process	inferred from electronic annotation // no biological data available // inferred from electronic annotation // no biological data available // inferred from electronic annotation // no biological data available	GO:0005575 // GO:0016020 // GO:0016021 // GO:0005575 // GO:0016020 // GO:0016021 // GO:0005575 // GO:0016020 // GO:0016021	cellular_component // membrane // integral to membrane // cellular_component // membrane // integral to membrane // cellular_component // membrane // integral to membrane	no biological data available // inferred from electronic annotation // inferred from electronic annotation // no biological data available // inferred from electronic annotation // inferred from electronic annotation // no biological data available // inferred from electronic annotation // inferred from electronic annotation	GO:0003674 // GO:0005524 // GO:0016887 // GO:0003674 // GO:0005524 // GO:0016887 // GO:0003674 // GO:0005524 // GO:0016887	molecular_function // ATP binding // ATPase activity // molecular_function // ATP binding // ATPase activity // molecular_function // ATP binding // ATPase activity	no biological data available // inferred from electronic annotation // inferred from electronic annotation // no biological data available // inferred from electronic annotation // inferred from electronic annotation // no biological data available // inferred from electronic annotation // inferred from electronic annotation	---	---	Pfam // Pfam	IPR003439 // IPR013525	ABC transporter-like // ABC-2 type transporter	main
10408280	Lrrc16a	leucine rich repeat containing 16A	7.27346	4.68175	-2.59171	0.165889	down	NM_026825 // ENSMUST00000072889 // AY437876 // ENSMUST00000110402 // ENSMUST00000110400 // ENSMUST00000125901 // ENSMUST00000021771 // ENSMUST00000142171 // ENSMUST00000125420 // ENSMUST00000147261 // ENSMUST00000144159	RefSeq // ENSEMBL // GenBank // ENSEMBL // ENSEMBL // ENSEMBL // ENSEMBL // ENSEMBL // ENSEMBL // ENSEMBL // ENSEMBL	Mus musculus leucine rich repeat containing 16A (Lrrc16a), mRNA. // cdna:known chromosome:NCBIM37:13:24104528:24372664:-1 gene:ENSMUSG00000021338 gene_biotype:protein_coding transcript_biotype:protein_coding // Mus musculus CARMIL mRNA, complete cds. // cdna:known chromosome:NCBIM37:13:24104353:24372641:-1 gene:ENSMUSG00000021338 gene_biotype:protein_coding transcript_biotype:protein_coding // cd…	chr13	-	24104211	24372664	GO:0016477 // GO:0030032 // GO:0031529 // GO:0046415 // GO:0016477 // GO:0030032 // GO:0031529 // GO:0046415 // GO:0016477 // GO:0030032 // GO:0031529 // GO:0046415 // GO:0016477 // GO:0030032 // GO:0031529 // GO:0046415 // GO:0016477 // GO:0030032 // GO:0031529 // GO:0046415 // GO:0016477 // GO:0030032 // GO:0031529 // GO:0046415 // GO:0016477 // GO:0030032 // GO:0031529 // GO:0046415 // GO:0016…	cell migration // lamellipodium assembly // ruffle organization // urate metabolic process // cell migration // lamellipodium assembly // ruffle organization // urate metabolic process // cell migration // lamellipodium assembly // ruffle organization // urate metabolic process // cell migration // lamellipodium assembly // ruffle organization // urate metabolic process // cell migration // lamel…	not recorded // not recorded // not recorded // not recorded // not recorded // not recorded // not recorded // not recorded // not recorded // not recorded // not recorded // not recorded // not recorded // not recorded // not recorded // not recorded // not recorded // not recorded // not recorded // not recorded // not recorded // not recorded // not recorded // not recorded // not recorded //…	GO:0005634 // GO:0005737 // GO:0030027 // GO:0005634 // GO:0005737 // GO:0030027 // GO:0005634 // GO:0005737 // GO:0030027 // GO:0005634 // GO:0005737 // GO:0030027 // GO:0005634 // GO:0005737 // GO:0030027 // GO:0005634 // GO:0005737 // GO:0030027 // GO:0005634 // GO:0005737 // GO:0030027 // GO:0005634 // GO:0005737 // GO:0030027 // GO:0005634 // GO:0005737 // GO:0030027 // GO:0005634 // GO:0005…	nucleus // cytoplasm // lamellipodium // nucleus // cytoplasm // lamellipodium // nucleus // cytoplasm // lamellipodium // nucleus // cytoplasm // lamellipodium // nucleus // cytoplasm // lamellipodium // nucleus // cytoplasm // lamellipodium // nucleus // cytoplasm // lamellipodium // nucleus // cytoplasm // lamellipodium // nucleus // cytoplasm // lamellipodium // nucleus // cytoplasm // lamell…	not recorded // not recorded // not recorded // not recorded // not recorded // not recorded // not recorded // not recorded // not recorded // not recorded // not recorded // not recorded // not recorded // not recorded // not recorded // not recorded // not recorded // not recorded // not recorded // not recorded // not recorded // not recorded // not recorded // not recorded // not recorded //…	---	---	---	---	---	---	---	---	main
10580282	Junb	Jun-B oncogene	10.0287	7.44945	-2.57925	0.167328	down	NM_008416 // ENSMUST00000064922 // BC092302	RefSeq // ENSEMBL // GenBank	Mus musculus Jun-B oncogene (Junb), mRNA. // cdna:known chromosome:NCBIM37:8:87500811:87502617:-1 gene:ENSMUSG00000052837 gene_biotype:protein_coding transcript_biotype:protein_coding // Mus musculus Jun-B oncogene, mRNA (cDNA clone MGC:103182 IMAGE:6399302), complete cds.	chr8	-	87500809	87502647	GO:0001570 // GO:0001649 // GO:0001701 // GO:0001829 // GO:0001829 // GO:0006351 // GO:0006355 // GO:0006355 // GO:0006366 // GO:0009987 // GO:0030316 // GO:0033687 // GO:0045597 // GO:0046697 // GO:0051726 // GO:0060136 // GO:0060716 // GO:0071277 // GO:0001570 // GO:0001649 // GO:0001701 // GO:0001829 // GO:0001829 // GO:0006351 // GO:0006355 // GO:0006355 // GO:0006366 // GO:0009987 // GO:0030…	vasculogenesis // osteoblast differentiation // in utero embryonic development // trophectodermal cell differentiation // trophectodermal cell differentiation // transcription, DNA-dependent // regulation of transcription, DNA-dependent // regulation of transcription, DNA-dependent // transcription from RNA polymerase II promoter // cellular process // osteoclast differentiation // osteoblast pro…	inferred from mutant phenotype // inferred from mutant phenotype // inferred from mutant phenotype // inferred from direct assay // inferred from mutant phenotype // inferred from electronic annotation // inferred from direct assay // not recorded // not recorded // inferred from direct assay // inferred from mutant phenotype // inferred from mutant phenotype // inferred from direct assay // infe…	GO:0005634 // GO:0005634 // GO:0005634	nucleus // nucleus // nucleus	not recorded // not recorded // not recorded	GO:0003677 // GO:0003677 // GO:0003690 // GO:0003700 // GO:0005515 // GO:0043565 // GO:0046983 // GO:0003677 // GO:0003677 // GO:0003690 // GO:0003700 // GO:0005515 // GO:0043565 // GO:0046983 // GO:0003677 // GO:0003677 // GO:0003690 // GO:0003700 // GO:0005515 // GO:0043565 // GO:0046983	DNA binding // DNA binding // double-stranded DNA binding // sequence-specific DNA binding transcription factor activity // protein binding // sequence-specific DNA binding // protein dimerization activity // DNA binding // DNA binding // double-stranded DNA binding // sequence-specific DNA binding transcription factor activity // protein binding // sequence-specific DNA binding // protein dimeri…	inferred from direct assay // not recorded // not recorded // not recorded // inferred from physical interaction // not recorded // inferred from electronic annotation // inferred from direct assay // not recorded // not recorded // not recorded // inferred from physical interaction // not recorded // inferred from electronic annotation // inferred from direct assay // not recorded // not recorde…	---	---	Pfam // Pfam // Pfam	IPR005643 // IPR011616 // IPR011700	Jun-like transcription factor // bZIP transcription factor, bZIP-1 // Basic leucine zipper	main
10444229	H2-DMa	histocompatibility 2, class II, locus DMa	10.8233	8.24979	-2.57352	0.167994	down	ENSMUST00000042121 // NM_010386 // BC001996 // ENSMUST00000173907	ENSEMBL // RefSeq // GenBank // ENSEMBL	cdna:known chromosome:NCBIM37:17:34272127:34276046:1 gene:ENSMUSG00000037649 gene_biotype:protein_coding transcript_biotype:protein_coding // Mus musculus histocompatibility 2, class II, locus DMa (H2-DMa), mRNA. // Mus musculus histocompatibility 2, class II, locus DMa, mRNA (cDNA clone MGC:5743 IMAGE:3591389), complete cds. // cdna:known chromosome:NCBIM37:17:34273973:34275125:1 gene:ENSMUSG000…	chr17	+	34272573	34276046	GO:0002504 // GO:0006461 // GO:0015031 // GO:0016064 // GO:0019882 // GO:0019882 // GO:0019886 // GO:0019886 // GO:0045059 // GO:0045582 // GO:0048839 // GO:0050778 // GO:0051085 // GO:0051085 // GO:0002504 // GO:0006461 // GO:0015031 // GO:0016064 // GO:0019882 // GO:0019882 // GO:0019886 // GO:0019886 // GO:0045059 // GO:0045582 // GO:0048839 // GO:0050778 // GO:0051085 // GO:0051085 // GO:0002…	antigen processing and presentation of peptide or polysaccharide antigen via MHC class II // protein complex assembly // protein transport // immunoglobulin mediated immune response // antigen processing and presentation // antigen processing and presentation // antigen processing and presentation of exogenous peptide antigen via MHC class II // antigen processing and presentation of exogenous pe…	inferred from electronic annotation // inferred from direct assay // inferred from direct assay // inferred from mutant phenotype // inferred from direct assay // inferred from mutant phenotype // inferred from direct assay // inferred from mutant phenotype // inferred from mutant phenotype // inferred from mutant phenotype // inferred from direct assay // inferred from mutant phenotype // inferr…	GO:0005622 // GO:0005764 // GO:0005765 // GO:0005770 // GO:0005771 // GO:0010008 // GO:0016020 // GO:0016021 // GO:0042613 // GO:0005622 // GO:0005764 // GO:0005765 // GO:0005770 // GO:0005771 // GO:0010008 // GO:0016020 // GO:0016021 // GO:0042613 // GO:0005622 // GO:0005764 // GO:0005765 // GO:0005770 // GO:0005771 // GO:0010008 // GO:0016020 // GO:0016021 // GO:0042613 // GO:0005622 // GO:0005…	intracellular // lysosome // lysosomal membrane // late endosome // multivesicular body // endosome membrane // membrane // integral to membrane // MHC class II protein complex // intracellular // lysosome // lysosomal membrane // late endosome // multivesicular body // endosome membrane // membrane // integral to membrane // MHC class II protein complex // intracellular // lysosome // lysosomal …	inferred from direct assay // inferred from direct assay // inferred from direct assay // inferred from direct assay // inferred from direct assay // inferred from direct assay // inferred from electronic annotation // inferred from electronic annotation // inferred from electronic annotation // inferred from direct assay // inferred from direct assay // inferred from direct assay // inferred fro…	GO:0005515 // GO:0005515 // GO:0005515 // GO:0005515	protein binding // protein binding // protein binding // protein binding	inferred from physical interaction // inferred from physical interaction // inferred from physical interaction // inferred from physical interaction	GenMAPP // GenMAPP	Circadian_Exercise // Circadian_Exercise	Pfam // Pfam	IPR001003 // IPR003597	MHC class II, alpha chain, N-terminal // Immunoglobulin C1-set	main
10425370	Cacna1i	calcium channel, voltage-dependent, alpha 1I subunit	8.03909	5.47693	-2.56216	0.169322	down	NM_001044308 // ENSMUST00000160424 // ENSMUST00000162155	RefSeq // ENSEMBL // ENSEMBL	Mus musculus calcium channel, voltage-dependent, alpha 1I subunit (Cacna1i), mRNA. // cdna:known chromosome:NCBIM37:15:80117668:80228709:1 gene:ENSMUSG00000022416 gene_biotype:protein_coding transcript_biotype:protein_coding // cdna:known chromosome:NCBIM37:15:80117964:80226177:1 gene:ENSMUSG00000022416 gene_biotype:protein_coding transcript_biotype:nonsense_mediated_decay	chr15	+	80117668	80228711	GO:0006810 // GO:0006811 // GO:0006816 // GO:0034765 // GO:0042391 // GO:0051925 // GO:0070588 // GO:0006810 // GO:0006811 // GO:0006816 // GO:0034765 // GO:0042391 // GO:0051925 // GO:0070588 // GO:0006810 // GO:0006811 // GO:0006816 // GO:0034765 // GO:0042391 // GO:0051925 // GO:0070588	transport // ion transport // calcium ion transport // regulation of ion transmembrane transport // regulation of membrane potential // regulation of calcium ion transport via voltage-gated calcium channel activity // calcium ion transmembrane transport // transport // ion transport // calcium ion transport // regulation of ion transmembrane transport // regulation of membrane potential // regula…	inferred from electronic annotation // inferred from electronic annotation // not recorded // inferred from electronic annotation // not recorded // not recorded // not recorded // inferred from electronic annotation // inferred from electronic annotation // not recorded // inferred from electronic annotation // not recorded // not recorded // not recorded // inferred from electronic annotation /…	GO:0005575 // GO:0016021 // GO:0005575 // GO:0016021 // GO:0005575 // GO:0016021	cellular_component // integral to membrane // cellular_component // integral to membrane // cellular_component // integral to membrane	no biological data available // inferred from electronic annotation // no biological data available // inferred from electronic annotation // no biological data available // inferred from electronic annotation	GO:0005216 // GO:0005244 // GO:0005262 // GO:0008332 // GO:0005216 // GO:0005244 // GO:0005262 // GO:0008332 // GO:0005216 // GO:0005244 // GO:0005262 // GO:0008332	ion channel activity // voltage-gated ion channel activity // calcium channel activity // low voltage-gated calcium channel activity // ion channel activity // voltage-gated ion channel activity // calcium channel activity // low voltage-gated calcium channel activity // ion channel activity // voltage-gated ion channel activity // calcium channel activity // low voltage-gated calcium channel act…	inferred from electronic annotation // inferred from electronic annotation // inferred from electronic annotation // not recorded // inferred from electronic annotation // inferred from electronic annotation // inferred from electronic annotation // not recorded // inferred from electronic annotation // inferred from electronic annotation // inferred from electronic annotation // not recorded	---	---	Pfam // Pfam // Pfam // Pfam	IPR005821 // IPR013122 // IPR005821 // IPR013122	Ion transport domain // Polycystin cation channel, PKD1/PKD2 // Ion transport domain // Polycystin cation channel, PKD1/PKD2	main
10377547	Kdm6b	KDM1 lysine (K)-specific demethylase 6B	6.77951	4.21866	-2.56085	0.169476	down	NM_001017426 // ENSMUST00000094077 // BC075632 // ENSMUST00000129924	RefSeq // ENSEMBL // GenBank // ENSEMBL	Mus musculus KDM1 lysine (K)-specific demethylase 6B (Kdm6b), mRNA. // cdna:known chromosome:NCBIM37:11:69212010:69227177:-1 gene:ENSMUSG00000018476 gene_biotype:protein_coding transcript_biotype:protein_coding // Mus musculus jumonji domain containing 3, mRNA (cDNA clone MGC:91376 IMAGE:30362899), complete cds. // cdna:known chromosome:NCBIM37:11:69215015:69216202:1 gene:ENSMUSG00000085178 gene_…	chr11	+	69215015	69216193	GO:0000122 // GO:0000122 // GO:0006954 // GO:0016568 // GO:0016577 // GO:0055114 // GO:0000122 // GO:0000122 // GO:0006954 // GO:0016568 // GO:0016577 // GO:0055114 // GO:0000122 // GO:0000122 // GO:0006954 // GO:0016568 // GO:0016577 // GO:0055114	negative regulation of transcription from RNA polymerase II promoter // negative regulation of transcription from RNA polymerase II promoter // inflammatory response // chromatin modification // histone demethylation // oxidation-reduction process // negative regulation of transcription from RNA polymerase II promoter // negative regulation of transcription from RNA polymerase II promoter // infl…	inferred from direct assay // inferred from mutant phenotype // inferred from electronic annotation // inferred from electronic annotation // inferred from mutant phenotype // inferred from electronic annotation // inferred from direct assay // inferred from mutant phenotype // inferred from electronic annotation // inferred from electronic annotation // inferred from mutant phenotype // inferred…	GO:0005634 // GO:0005634 // GO:0005634	nucleus // nucleus // nucleus	inferred from electronic annotation // inferred from electronic annotation // inferred from electronic annotation	GO:0016491 // GO:0016702 // GO:0043565 // GO:0046872 // GO:0016491 // GO:0016702 // GO:0043565 // GO:0046872 // GO:0016491 // GO:0016702 // GO:0043565 // GO:0046872	oxidoreductase activity // oxidoreductase activity, acting on single donors with incorporation of molecular oxygen, incorporation of two atoms of oxygen // sequence-specific DNA binding // metal ion binding // oxidoreductase activity // oxidoreductase activity, acting on single donors with incorporation of molecular oxygen, incorporation of two atoms of oxygen // sequence-specific DNA binding // …	inferred from electronic annotation // inferred from electronic annotation // inferred from direct assay // inferred from electronic annotation // inferred from electronic annotation // inferred from electronic annotation // inferred from direct assay // inferred from electronic annotation // inferred from electronic annotation // inferred from electronic annotation // inferred from direct assay …	---	---	Pfam	IPR003347	JmjC domain	main
10396840	Rdh12	retinol dehydrogenase 12	6.58838	4.02951	-2.55887	0.169708	down	NM_030017 // ENSMUST00000021548 // BC067213 // ENSMUST00000151980	RefSeq // ENSEMBL // GenBank // ENSEMBL	Mus musculus retinol dehydrogenase 12 (Rdh12), mRNA. // cdna:known chromosome:NCBIM37:12:80309901:80323652:1 gene:ENSMUSG00000021123 gene_biotype:protein_coding transcript_biotype:protein_coding // Mus musculus retinol dehydrogenase 12, mRNA (cDNA clone IMAGE:5364453), partial cds. // cdna:known chromosome:NCBIM37:12:80309934:80323651:1 gene:ENSMUSG00000021123 gene_biotype:protein_coding transcri…	chr12	+	80309901	80323651	GO:0007601 // GO:0008152 // GO:0042572 // GO:0050896 // GO:0055114 // GO:0007601 // GO:0008152 // GO:0042572 // GO:0050896 // GO:0055114 // GO:0007601 // GO:0008152 // GO:0042572 // GO:0050896 // GO:0055114 // GO:0007601 // GO:0008152 // GO:0042572 // GO:0050896 // GO:0055114	visual perception // metabolic process // retinol metabolic process // response to stimulus // oxidation-reduction process // visual perception // metabolic process // retinol metabolic process // response to stimulus // oxidation-reduction process // visual perception // metabolic process // retinol metabolic process // response to stimulus // oxidation-reduction process // visual perception // …	inferred from electronic annotation // inferred from electronic annotation // not recorded // inferred from electronic annotation // not recorded // inferred from electronic annotation // inferred from electronic annotation // not recorded // inferred from electronic annotation // not recorded // inferred from electronic annotation // inferred from electronic annotation // not recorded // inferre…	GO:0005622 // GO:0005622 // GO:0005622 // GO:0005622	intracellular // intracellular // intracellular // intracellular	not recorded // not recorded // not recorded // not recorded	GO:0000166 // GO:0004745 // GO:0016491 // GO:0000166 // GO:0004745 // GO:0016491 // GO:0000166 // GO:0004745 // GO:0016491 // GO:0000166 // GO:0004745 // GO:0016491	nucleotide binding // retinol dehydrogenase activity // oxidoreductase activity // nucleotide binding // retinol dehydrogenase activity // oxidoreductase activity // nucleotide binding // retinol dehydrogenase activity // oxidoreductase activity // nucleotide binding // retinol dehydrogenase activity // oxidoreductase activity	inferred from electronic annotation // not recorded // inferred from electronic annotation // inferred from electronic annotation // not recorded // inferred from electronic annotation // inferred from electronic annotation // not recorded // inferred from electronic annotation // inferred from electronic annotation // not recorded // inferred from electronic annotation	---	---	Pfam // Pfam // Pfam	IPR001509 // IPR002198 // IPR013968	NAD-dependent epimerase/dehydratase // Short-chain dehydrogenase/reductase SDR // Polyketide synthase, KR	main
10444752	Ltb	lymphotoxin B	8.76654	6.23752	-2.52901	0.173257	down	NM_008518 // ENSMUST00000025262 // U16985 // ENSMUST00000173510	RefSeq // ENSEMBL // GenBank // ENSEMBL	Mus musculus lymphotoxin B (Ltb), mRNA. // cdna:known chromosome:NCBIM37:17:35331384:35333247:1 gene:ENSMUSG00000024399 gene_biotype:protein_coding transcript_biotype:protein_coding // Mus musculus lymphotoxin-beta mRNA, complete cds. // cdna:known chromosome:NCBIM37:17:35331468:35333250:1 gene:ENSMUSG00000024399 gene_biotype:protein_coding transcript_biotype:retained_intron	chr17	+	35331467	35333247	GO:0006955 // GO:0010467 // GO:0043588 // GO:0045084 // GO:0048535 // GO:0006955 // GO:0010467 // GO:0043588 // GO:0045084 // GO:0048535 // GO:0006955 // GO:0010467 // GO:0043588 // GO:0045084 // GO:0048535 // GO:0006955 // GO:0010467 // GO:0043588 // GO:0045084 // GO:0048535	immune response // gene expression // skin development // positive regulation of interleukin-12 biosynthetic process // lymph node development // immune response // gene expression // skin development // positive regulation of interleukin-12 biosynthetic process // lymph node development // immune response // gene expression // skin development // positive regulation of interleukin-12 biosyntheti…	inferred from electronic annotation // inferred from mutant phenotype // inferred from mutant phenotype // inferred from mutant phenotype // inferred from mutant phenotype // inferred from electronic annotation // inferred from mutant phenotype // inferred from mutant phenotype // inferred from mutant phenotype // inferred from mutant phenotype // inferred from electronic annotation // inferred f…	GO:0005615 // GO:0005886 // GO:0016020 // GO:0016021 // GO:0005615 // GO:0005886 // GO:0016020 // GO:0016021 // GO:0005615 // GO:0005886 // GO:0016020 // GO:0016021 // GO:0005615 // GO:0005886 // GO:0016020 // GO:0016021	extracellular space // plasma membrane // membrane // integral to membrane // extracellular space // plasma membrane // membrane // integral to membrane // extracellular space // plasma membrane // membrane // integral to membrane // extracellular space // plasma membrane // membrane // integral to membrane	inferred from electronic annotation // traceable author statement // inferred from electronic annotation // inferred from electronic annotation // inferred from electronic annotation // traceable author statement // inferred from electronic annotation // inferred from electronic annotation // inferred from electronic annotation // traceable author statement // inferred from electronic annotation …	GO:0005125 // GO:0005164 // GO:0005125 // GO:0005164 // GO:0005125 // GO:0005164 // GO:0005125 // GO:0005164	cytokine activity // tumor necrosis factor receptor binding // cytokine activity // tumor necrosis factor receptor binding // cytokine activity // tumor necrosis factor receptor binding // cytokine activity // tumor necrosis factor receptor binding	inferred from electronic annotation // inferred from electronic annotation // inferred from electronic annotation // inferred from electronic annotation // inferred from electronic annotation // inferred from electronic annotation // inferred from electronic annotation // inferred from electronic annotation	---	---	Pfam	IPR006052	Tumour necrosis factor	main
10503709	---	---	8.15785	5.63803	-2.51982	0.174365	down	ENSMUST00000165661	ENSEMBL	cdna:known chromosome:NCBIM37:4:32330708:32333450:1 gene:ENSMUSG00000090278 gene_biotype:protein_coding transcript_biotype:protein_coding	chr4	+	32330708	32333450	---	---	---	---	---	---	---	---	---	---	---	---	---	---	main
10360373	Pydc4	pyrin domain containing 4	7.21095	4.69793	-2.51302	0.175188	down	NM_001177349 // ENSMUST00000097462 // NM_001177350 // ENSMUST00000169370	RefSeq // ENSEMBL // RefSeq // ENSEMBL	Mus musculus pyrin domain containing 4 (Pydc4), transcript variant 1, mRNA. // cdna:known chromosome:NCBIM37:1:175522088:175529405:-1 gene:ENSMUSG00000073491 gene_biotype:protein_coding transcript_biotype:protein_coding // Mus musculus pyrin domain containing 4 (Pydc4), transcript variant 2, mRNA. // cdna:known chromosome:NCBIM37:1:175522088:175529405:-1 gene:ENSMUSG00000073491 gene_biotype:prote…	chr1	-	175522093	175529405	GO:0008150 // GO:0008150 // GO:0008150 // GO:0008150	biological_process // biological_process // biological_process // biological_process	no biological data available // no biological data available // no biological data available // no biological data available	GO:0005575 // GO:0005575 // GO:0005575 // GO:0005575	cellular_component // cellular_component // cellular_component // cellular_component	no biological data available // no biological data available // no biological data available // no biological data available	GO:0003674 // GO:0003674 // GO:0003674 // GO:0003674	molecular_function // molecular_function // molecular_function // molecular_function	no biological data available // no biological data available // no biological data available // no biological data available	---	---	Pfam // Pfam	IPR004020 // IPR004020	DAPIN domain // DAPIN domain	main
10562132	Cd22	CD22 antigen	11.1608	8.64869	-2.51208	0.175302	down	NM_001043317 // ENSMUST00000108125 // NM_009845 // ENSMUST00000019248 // ENSMUST00000108123 // L02844	RefSeq // ENSEMBL // RefSeq // ENSEMBL // ENSEMBL // GenBank	Mus musculus CD22 antigen (Cd22), transcript variant 1, mRNA. // cdna:known chromosome:NCBIM37:7:31650423:31665361:-1 gene:ENSMUSG00000030577 gene_biotype:protein_coding transcript_biotype:protein_coding // Mus musculus CD22 antigen (Cd22), transcript variant 2, mRNA. // cdna:known chromosome:NCBIM37:7:31650421:31664047:-1 gene:ENSMUSG00000030577 gene_biotype:protein_coding transcript_biotype:pro…	chr7	-	31650846	31665361	GO:0007155 // GO:0007166 // GO:0007155 // GO:0007166 // GO:0007155 // GO:0007166 // GO:0007155 // GO:0007166 // GO:0007155 // GO:0007166 // GO:0007155 // GO:0007166	cell adhesion // cell surface receptor signaling pathway // cell adhesion // cell surface receptor signaling pathway // cell adhesion // cell surface receptor signaling pathway // cell adhesion // cell surface receptor signaling pathway // cell adhesion // cell surface receptor signaling pathway // cell adhesion // cell surface receptor signaling pathway	inferred from electronic annotation // traceable author statement // inferred from electronic annotation // traceable author statement // inferred from electronic annotation // traceable author statement // inferred from electronic annotation // traceable author statement // inferred from electronic annotation // traceable author statement // inferred from electronic annotation // traceable autho…	GO:0005886 // GO:0005887 // GO:0009897 // GO:0016020 // GO:0016021 // GO:0005886 // GO:0005887 // GO:0009897 // GO:0016020 // GO:0016021 // GO:0005886 // GO:0005887 // GO:0009897 // GO:0016020 // GO:0016021 // GO:0005886 // GO:0005887 // GO:0009897 // GO:0016020 // GO:0016021 // GO:0005886 // GO:0005887 // GO:0009897 // GO:0016020 // GO:0016021 // GO:0005886 // GO:0005887 // GO:0009897 // GO:0016…	plasma membrane // integral to plasma membrane // external side of plasma membrane // membrane // integral to membrane // plasma membrane // integral to plasma membrane // external side of plasma membrane // membrane // integral to membrane // plasma membrane // integral to plasma membrane // external side of plasma membrane // membrane // integral to membrane // plasma membrane // integral to pl…	inferred from electronic annotation // inferred from physical interaction // inferred from direct assay // inferred from electronic annotation // inferred from electronic annotation // inferred from electronic annotation // inferred from physical interaction // inferred from direct assay // inferred from electronic annotation // inferred from electronic annotation // inferred from electronic anno…	GO:0005515 // GO:0015026 // GO:0005515 // GO:0015026 // GO:0005515 // GO:0015026 // GO:0005515 // GO:0015026 // GO:0005515 // GO:0015026 // GO:0005515 // GO:0015026	protein binding // coreceptor activity // protein binding // coreceptor activity // protein binding // coreceptor activity // protein binding // coreceptor activity // protein binding // coreceptor activity // protein binding // coreceptor activity	inferred from physical interaction // traceable author statement // inferred from physical interaction // traceable author statement // inferred from physical interaction // traceable author statement // inferred from physical interaction // traceable author statement // inferred from physical interaction // traceable author statement // inferred from physical interaction // traceable author stat…	---	---	Pfam // Pfam // Pfam // Pfam // Pfam // Pfam // Pfam // Pfam // Pfam	IPR013098 // IPR013151 // IPR013162 // IPR013098 // IPR013151 // IPR013162 // IPR013098 // IPR013151 // IPR013162	Immunoglobulin I-set // Immunoglobulin // CD80-like, immunoglobulin C2-set // Immunoglobulin I-set // Immunoglobulin // CD80-like, immunoglobulin C2-set // Immunoglobulin I-set // Immunoglobulin // CD80-like, immunoglobulin C2-set	main
10429580	I830127L07Rik	RIKEN cDNA I830127L07 gene	7.27503	4.77021	-2.50482	0.176187	down	AK153212 // XM_909906 // GENSCAN00000044767	GenBank HTC // RefSeq // ENSEMBL	Mus musculus bone marrow macrophage cDNA, RIKEN full-length enriched library, clone:I830127L07 product:similar to Lymphocyte antigen Ly-6A.2/Ly-6E.1 precursor (T-cell-activating protein) (TAP) [Mus musculus], full insert sequence. // PREDICTED: Mus musculus RIKEN cDNA I830127L07 gene (I830127L07Rik), mRNA. // cdna:genscan chromosome:NCBIM37:15:74810344:74989114:-1 transcript_biotype:protein_coding	chr15	-	74962105	74965244	GO:0008150 // GO:0008150	biological_process // biological_process	no biological data available // no biological data available	GO:0005575 // GO:0005575	cellular_component // cellular_component	no biological data available // no biological data available	GO:0003674 // GO:0003674	molecular_function // molecular_function	no biological data available // no biological data available	---	---	---	---	---	main
10419154	Ear1	eosinophil-associated, ribonuclease A family, member 1	6.17793	3.67907	-2.49886	0.176917	down	NM_007894 // ENSMUST00000100691 // NM_053112 // ENSMUST00000159175 // ENSMUST00000163652 // NM_007895 // U72032 // AF306665 // ENSMUST00000074839 // NM_001012766	RefSeq // ENSEMBL // RefSeq // ENSEMBL // ENSEMBL // RefSeq // GenBank // GenBank // ENSEMBL // RefSeq	Mus musculus eosinophil-associated, ribonuclease A family, member 1 (Ear1), mRNA. // cdna:known chromosome:NCBIM37:14:44396430:44397304:-1 gene:ENSMUSG00000072601 gene_biotype:protein_coding transcript_biotype:protein_coding // Mus musculus eosinophil-associated, ribonuclease A family, member 10 (Ear10), mRNA. // cdna:known chromosome:NCBIM37:14:44500385:44501224:-1 gene:ENSMUSG00000090166 gene_b…	chr14	-	44452533	44452998	GO:0008150 // GO:0008150 // GO:0006935 // GO:0008150 // GO:0006935 // GO:0006935 // GO:0008150 // GO:0008150	biological_process // biological_process // chemotaxis // biological_process // chemotaxis // chemotaxis // biological_process // biological_process	no biological data available // no biological data available // inferred from direct assay // no biological data available // inferred from direct assay // inferred from direct assay // no biological data available // no biological data available	GO:0005575 // GO:0005575 // GO:0005575 // GO:0005575 // GO:0005575 // GO:0005575 // GO:0005575 // GO:0005575 // GO:0005575 // GO:0005575	cellular_component // cellular_component // cellular_component // cellular_component // cellular_component // cellular_component // cellular_component // cellular_component // cellular_component // cellular_component	no biological data available // no biological data available // no biological data available // no biological data available // no biological data available // no biological data available // no biological data available // no biological data available // no biological data available // no biological data available	GO:0003674 // GO:0003676 // GO:0004518 // GO:0004519 // GO:0004522 // GO:0016787 // GO:0003674 // GO:0003676 // GO:0004518 // GO:0004519 // GO:0004522 // GO:0016787 // GO:0004518 // GO:0004519 // GO:0004540 // GO:0004540 // GO:0016787 // GO:0004518 // GO:0004519 // GO:0004540 // GO:0004540 // GO:0016787 // GO:0004518 // GO:0004519 // GO:0004540 // GO:0004540 // GO:0016787 // GO:0003674 // GO:0003…	molecular_function // nucleic acid binding // nuclease activity // endonuclease activity // pancreatic ribonuclease activity // hydrolase activity // molecular_function // nucleic acid binding // nuclease activity // endonuclease activity // pancreatic ribonuclease activity // hydrolase activity // nuclease activity // endonuclease activity // ribonuclease activity // ribonuclease activity // hyd…	no biological data available // inferred from electronic annotation // inferred from electronic annotation // inferred from electronic annotation // inferred from electronic annotation // inferred from electronic annotation // no biological data available // inferred from electronic annotation // inferred from electronic annotation // inferred from electronic annotation // inferred from electroni…	---	---	Pfam // Pfam // Pfam // Pfam	IPR023412 // IPR023412 // IPR023412 // IPR023412	Ribonuclease A, domain // Ribonuclease A, domain // Ribonuclease A, domain // Ribonuclease A, domain	main
10542120	Clec2i	C-type lectin domain family 2, member i	8.71491	6.21952	-2.49539	0.177343	down	NM_020257 // ENSMUST00000032519 // AY256574 // AY137344 // AY137345 // AF121352 // AY256575 // BC139193 // BC145574 // AY256576 // ENSMUST00000159866 // ENSMUST00000159080 // ENSMUST00000160867 // ENSMUST00000162666	RefSeq // ENSEMBL // GenBank // GenBank // GenBank // GenBank // GenBank // GenBank // GenBank // GenBank // ENSEMBL // ENSEMBL // ENSEMBL // ENSEMBL	Mus musculus C-type lectin domain family 2, member i (Clec2i), mRNA. // cdna:known chromosome:NCBIM37:6:128837606:128846881:1 gene:ENSMUSG00000030365 gene_biotype:protein_coding transcript_biotype:protein_coding // Mus musculus lymphoid-derived C-type lectin-1a mRNA, complete cds. // Mus musculus osteoclast inhibitory lectin related protein 2 (Ocilrp2) mRNA, complete cds, alternatively spliced. /…	chr6	+	128837606	128847915	GO:0001765 // GO:0007165 // GO:0030833 // GO:0042129 // GO:0043113 // GO:0045076 // GO:0045671 // GO:0050852 // GO:2000522 // GO:0001765 // GO:0007165 // GO:0030833 // GO:0042129 // GO:0043113 // GO:0045076 // GO:0045671 // GO:0050852 // GO:2000522 // GO:0001765 // GO:0007165 // GO:0030833 // GO:0042129 // GO:0043113 // GO:0045076 // GO:0045671 // GO:0050852 // GO:2000522 // GO:0001765 // GO:0007…	membrane raft assembly // signal transduction // regulation of actin filament polymerization // regulation of T cell proliferation // receptor clustering // regulation of interleukin-2 biosynthetic process // negative regulation of osteoclast differentiation // T cell receptor signaling pathway // positive regulation of immunological synapse formation // membrane raft assembly // signal transduct…	non-traceable author statement // inferred from sequence or structural similarity // inferred from mutant phenotype // inferred from mutant phenotype // inferred from mutant phenotype // inferred from mutant phenotype // non-traceable author statement // inferred from mutant phenotype // non-traceable author statement // non-traceable author statement // inferred from sequence or structural simil…	GO:0005783 // GO:0005886 // GO:0009897 // GO:0009986 // GO:0009986 // GO:0016020 // GO:0016021 // GO:0005783 // GO:0005886 // GO:0009897 // GO:0009986 // GO:0009986 // GO:0016020 // GO:0016021 // GO:0005783 // GO:0005886 // GO:0009897 // GO:0009986 // GO:0009986 // GO:0016020 // GO:0016021 // GO:0005783 // GO:0005886 // GO:0009897 // GO:0009986 // GO:0009986 // GO:0016020 // GO:0016021 // GO:0005…	endoplasmic reticulum // plasma membrane // external side of plasma membrane // cell surface // cell surface // membrane // integral to membrane // endoplasmic reticulum // plasma membrane // external side of plasma membrane // cell surface // cell surface // membrane // integral to membrane // endoplasmic reticulum // plasma membrane // external side of plasma membrane // cell surface // cell su…	not recorded // inferred from electronic annotation // inferred from direct assay // inferred from direct assay // not recorded // inferred from electronic annotation // inferred from electronic annotation // not recorded // inferred from electronic annotation // inferred from direct assay // inferred from direct assay // not recorded // inferred from electronic annotation // inferred from electr…	GO:0004872 // GO:0004888 // GO:0005515 // GO:0030246 // GO:0046703 // GO:0004872 // GO:0004888 // GO:0005515 // GO:0030246 // GO:0046703 // GO:0004872 // GO:0004888 // GO:0005515 // GO:0030246 // GO:0046703 // GO:0004872 // GO:0004888 // GO:0005515 // GO:0030246 // GO:0046703 // GO:0004872 // GO:0004888 // GO:0005515 // GO:0030246 // GO:0046703 // GO:0004872 // GO:0004888 // GO:0005515 // GO:0030…	receptor activity // transmembrane signaling receptor activity // protein binding // carbohydrate binding // natural killer cell lectin-like receptor binding // receptor activity // transmembrane signaling receptor activity // protein binding // carbohydrate binding // natural killer cell lectin-like receptor binding // receptor activity // transmembrane signaling receptor activity // protein bin…	inferred from electronic annotation // inferred from sequence or structural similarity // inferred from physical interaction // inferred from sequence or structural similarity // inferred from direct assay // inferred from electronic annotation // inferred from sequence or structural similarity // inferred from physical interaction // inferred from sequence or structural similarity // inferred fr…	---	---	Pfam // Pfam // Pfam	IPR001304 // IPR001304 // IPR001304	C-type lectin // C-type lectin // C-type lectin	main
10419156	Ear10	eosinophil-associated, ribonuclease A family, member 10	5.84535	3.35374	-2.49161	0.177807	down	NM_053112 // ENSMUST00000159175 // ENSMUST00000163652 // NM_007895 // NM_007894 // ENSMUST00000100691 // AF306665 // U72032 // ENSMUST00000074839 // NM_001012766 // NM_017388	RefSeq // ENSEMBL // ENSEMBL // RefSeq // RefSeq // ENSEMBL // GenBank // GenBank // ENSEMBL // RefSeq // RefSeq	Mus musculus eosinophil-associated, ribonuclease A family, member 10 (Ear10), mRNA. // cdna:known chromosome:NCBIM37:14:44500385:44501224:-1 gene:ENSMUSG00000090166 gene_biotype:protein_coding transcript_biotype:protein_coding // cdna:known chromosome:NCBIM37:14:44500563:44501033:-1 gene:ENSMUSG00000090166 gene_biotype:protein_coding transcript_biotype:protein_coding // Mus musculus eosinophil-as…	chr14	-	44500563	44501033	GO:0006935 // GO:0008150 // GO:0008150 // GO:0006935 // GO:0008150 // GO:0006935 // GO:0008150 // GO:0008150 // GO:0008150	chemotaxis // biological_process // biological_process // chemotaxis // biological_process // chemotaxis // biological_process // biological_process // biological_process	inferred from direct assay // no biological data available // no biological data available // inferred from direct assay // no biological data available // inferred from direct assay // no biological data available // no biological data available // no biological data available	GO:0005575 // GO:0005575 // GO:0005575 // GO:0005575 // GO:0005575 // GO:0005575 // GO:0005575 // GO:0005575 // GO:0005575 // GO:0005575 // GO:0005575	cellular_component // cellular_component // cellular_component // cellular_component // cellular_component // cellular_component // cellular_component // cellular_component // cellular_component // cellular_component // cellular_component	no biological data available // no biological data available // no biological data available // no biological data available // no biological data available // no biological data available // no biological data available // no biological data available // no biological data available // no biological data available // no biological data available	GO:0004518 // GO:0004519 // GO:0004540 // GO:0004540 // GO:0016787 // GO:0004518 // GO:0004519 // GO:0004540 // GO:0004540 // GO:0016787 // GO:0004518 // GO:0004519 // GO:0004540 // GO:0004540 // GO:0016787 // GO:0003674 // GO:0003676 // GO:0004518 // GO:0004519 // GO:0004522 // GO:0016787 // GO:0003674 // GO:0003676 // GO:0004518 // GO:0004519 // GO:0004522 // GO:0016787 // GO:0003674 // GO:0003…	nuclease activity // endonuclease activity // ribonuclease activity // ribonuclease activity // hydrolase activity // nuclease activity // endonuclease activity // ribonuclease activity // ribonuclease activity // hydrolase activity // nuclease activity // endonuclease activity // ribonuclease activity // ribonuclease activity // hydrolase activity // molecular_function // nucleic acid binding //…	inferred from electronic annotation // inferred from electronic annotation // inferred from direct assay // inferred from sequence or structural similarity // inferred from electronic annotation // inferred from electronic annotation // inferred from electronic annotation // inferred from direct assay // inferred from sequence or structural similarity // inferred from electronic annotation // inf…	---	---	Pfam // Pfam // Pfam // Pfam	IPR023412 // IPR023412 // IPR023412 // IPR023412	Ribonuclease A, domain // Ribonuclease A, domain // Ribonuclease A, domain // Ribonuclease A, domain	main
10569719	A430078G23Rik	RIKEN cDNA A430078G23 gene	8.89455	6.40874	-2.48581	0.178524	down	ENSMUST00000098966 // NM_001033378 // ENSMUST00000098965	ENSEMBL // RefSeq // ENSEMBL	cdna:known chromosome:NCBIM37:8:3353415:3390295:1 gene:ENSMUSG00000074497 gene_biotype:protein_coding transcript_biotype:protein_coding // Mus musculus RIKEN cDNA A430078G23 gene (A430078G23Rik), mRNA. // cdna:known chromosome:NCBIM37:8:3353437:3386681:1 gene:ENSMUSG00000074497 gene_biotype:protein_coding transcript_biotype:protein_coding	chr8	+	3353460	3389099	GO:0008150 // GO:0008150 // GO:0008150	biological_process // biological_process // biological_process	no biological data available // no biological data available // no biological data available	GO:0005575 // GO:0005575 // GO:0005575	cellular_component // cellular_component // cellular_component	no biological data available // no biological data available // no biological data available	GO:0003674 // GO:0003674 // GO:0003674	molecular_function // molecular_function // molecular_function	no biological data available // no biological data available // no biological data available	---	---	---	---	---	main
10525365	Hvcn1	hydrogen voltage-gated channel 1	11.0345	8.54907	-2.48546	0.178567	down	NM_001042489 // ENSMUST00000072602 // NM_028752 // ENSMUST00000100747 // NM_001039153 // ENSMUST00000111738 // BC021548 // ENSMUST00000143560 // ENSMUST00000145854	RefSeq // ENSEMBL // RefSeq // ENSEMBL // RefSeq // ENSEMBL // GenBank // ENSEMBL // ENSEMBL	Mus musculus hydrogen voltage-gated channel 1 (Hvcn1), transcript variant 1, mRNA. // cdna:known chromosome:NCBIM37:5:122659738:122692306:1 gene:ENSMUSG00000064267 gene_biotype:protein_coding transcript_biotype:protein_coding // Mus musculus hydrogen voltage-gated channel 1 (Hvcn1), transcript variant 2, mRNA. // cdna:known chromosome:NCBIM37:5:122660143:122692306:1 gene:ENSMUSG00000064267 gene_b…	chr5	+	122659746	122708086	GO:0006810 // GO:0006811 // GO:0009268 // GO:0010043 // GO:0010043 // GO:0015992 // GO:0034765 // GO:0055085 // GO:0006810 // GO:0006811 // GO:0009268 // GO:0010043 // GO:0010043 // GO:0015992 // GO:0034765 // GO:0055085 // GO:0006810 // GO:0006811 // GO:0009268 // GO:0010043 // GO:0010043 // GO:0015992 // GO:0034765 // GO:0055085 // GO:0006810 // GO:0006811 // GO:0009268 // GO:0010043 // GO:0010…	transport // ion transport // response to pH // response to zinc ion // response to zinc ion // proton transport // regulation of ion transmembrane transport // transmembrane transport // transport // ion transport // response to pH // response to zinc ion // response to zinc ion // proton transport // regulation of ion transmembrane transport // transmembrane transport // transport // ion transp…	inferred from electronic annotation // inferred from electronic annotation // inferred from direct assay // inferred from direct assay // not recorded // inferred from direct assay // inferred from direct assay // inferred from electronic annotation // inferred from electronic annotation // inferred from electronic annotation // inferred from direct assay // inferred from direct assay // not reco…	GO:0016020 // GO:0016021 // GO:0016021 // GO:0016020 // GO:0016021 // GO:0016021 // GO:0016020 // GO:0016021 // GO:0016021 // GO:0016020 // GO:0016021 // GO:0016021 // GO:0005576 // GO:0005615 // GO:0005737 // GO:0005856 // GO:0035869 // GO:0036038 // GO:0042995 // GO:0005576 // GO:0005615 // GO:0005737 // GO:0005856 // GO:0035869 // GO:0036038 // GO:0042995 // GO:0016020 // GO:0016021 // GO:0016…	membrane // integral to membrane // integral to membrane // membrane // integral to membrane // integral to membrane // membrane // integral to membrane // integral to membrane // membrane // integral to membrane // integral to membrane // extracellular region // extracellular space // cytoplasm // cytoskeleton // ciliary transition zone // TCTN-B9D complex // cell projection // extracellular reg…	inferred from electronic annotation // inferred by curator // not recorded // inferred from electronic annotation // inferred by curator // not recorded // inferred from electronic annotation // inferred by curator // not recorded // inferred from electronic annotation // inferred by curator // not recorded // inferred from electronic annotation // inferred from direct assay // inferred from elec…	GO:0005216 // GO:0005244 // GO:0030171 // GO:0030171 // GO:0005216 // GO:0005244 // GO:0030171 // GO:0030171 // GO:0005216 // GO:0005244 // GO:0030171 // GO:0030171 // GO:0005216 // GO:0005244 // GO:0030171 // GO:0030171 // GO:0005515 // GO:0005515 // GO:0005216 // GO:0005244 // GO:0030171 // GO:0030171 // GO:0005216 // GO:0005244 // GO:0030171 // GO:0030171 // GO:0005216 // GO:0005244 // GO:0030…	ion channel activity // voltage-gated ion channel activity // voltage-gated proton channel activity // voltage-gated proton channel activity // ion channel activity // voltage-gated ion channel activity // voltage-gated proton channel activity // voltage-gated proton channel activity // ion channel activity // voltage-gated ion channel activity // voltage-gated proton channel activity // voltage-…	inferred from electronic annotation // inferred from electronic annotation // inferred from direct assay // not recorded // inferred from electronic annotation // inferred from electronic annotation // inferred from direct assay // not recorded // inferred from electronic annotation // inferred from electronic annotation // inferred from direct assay // not recorded // inferred from electronic an…	---	---	Pfam // Pfam // Pfam	IPR005821 // IPR005821 // IPR011677	Ion transport domain // Ion transport domain // Domain of unknown function DUF1619	main
10454580	Bin1	bridging integrator 1	9.38268	6.90299	-2.47969	0.179283	down	NM_009668 // ENSMUST00000025239 // NM_001083334 // ENSMUST00000091967 // BC065160 // ENSMUST00000115796	RefSeq // ENSEMBL // RefSeq // ENSEMBL // GenBank // ENSEMBL	Mus musculus bridging integrator 1 (Bin1), transcript variant 1, mRNA. // cdna:known chromosome:NCBIM37:18:32536871:32595390:1 gene:ENSMUSG00000024381 gene_biotype:protein_coding transcript_biotype:protein_coding // Mus musculus bridging integrator 1 (Bin1), transcript variant 2, mRNA. // cdna:known chromosome:NCBIM37:18:32536871:32595390:1 gene:ENSMUSG00000024381 gene_biotype:protein_coding tran…	chr18	+	32536884	32595391	GO:0006897 // GO:0007275 // GO:0030100 // GO:0030154 // GO:0042692 // GO:0043547 // GO:0045807 // GO:0006897 // GO:0007275 // GO:0030100 // GO:0030154 // GO:0042692 // GO:0043547 // GO:0045807 // GO:0006897 // GO:0007275 // GO:0030100 // GO:0030154 // GO:0042692 // GO:0043547 // GO:0045807 // GO:0006897 // GO:0007275 // GO:0030100 // GO:0030154 // GO:0042692 // GO:0043547 // GO:0045807 // GO:0006…	endocytosis // multicellular organismal development // regulation of endocytosis // cell differentiation // muscle cell differentiation // positive regulation of GTPase activity // positive regulation of endocytosis // endocytosis // multicellular organismal development // regulation of endocytosis // cell differentiation // muscle cell differentiation // positive regulation of GTPase activity //…	inferred from electronic annotation // inferred from electronic annotation // inferred from electronic annotation // inferred from electronic annotation // inferred from mutant phenotype // not recorded // not recorded // inferred from electronic annotation // inferred from electronic annotation // inferred from electronic annotation // inferred from electronic annotation // inferred from mutant …	GO:0005634 // GO:0005737 // GO:0008021 // GO:0043196 // GO:0043679 // GO:0044300 // GO:0005634 // GO:0005737 // GO:0008021 // GO:0043196 // GO:0043679 // GO:0044300 // GO:0005634 // GO:0005737 // GO:0008021 // GO:0043196 // GO:0043679 // GO:0044300 // GO:0005634 // GO:0005737 // GO:0008021 // GO:0043196 // GO:0043679 // GO:0044300 // GO:0005634 // GO:0005737 // GO:0008021 // GO:0043196 // GO:0043…	nucleus // cytoplasm // synaptic vesicle // varicosity // axon terminus // cerebellar mossy fiber // nucleus // cytoplasm // synaptic vesicle // varicosity // axon terminus // cerebellar mossy fiber // nucleus // cytoplasm // synaptic vesicle // varicosity // axon terminus // cerebellar mossy fiber // nucleus // cytoplasm // synaptic vesicle // varicosity // axon terminus // cerebellar mossy fibe…	inferred from direct assay // not recorded // not recorded // not recorded // not recorded // not recorded // inferred from direct assay // not recorded // not recorded // not recorded // not recorded // not recorded // inferred from direct assay // not recorded // not recorded // not recorded // not recorded // not recorded // inferred from direct assay // not recorded // not recorded // not rec…	GO:0005515 // GO:0032403 // GO:0046982 // GO:0051020 // GO:0005515 // GO:0032403 // GO:0046982 // GO:0051020 // GO:0005515 // GO:0032403 // GO:0046982 // GO:0051020 // GO:0005515 // GO:0032403 // GO:0046982 // GO:0051020 // GO:0005515 // GO:0032403 // GO:0046982 // GO:0051020 // GO:0005515 // GO:0032403 // GO:0046982 // GO:0051020	protein binding // protein complex binding // protein heterodimerization activity // GTPase binding // protein binding // protein complex binding // protein heterodimerization activity // GTPase binding // protein binding // protein complex binding // protein heterodimerization activity // GTPase binding // protein binding // protein complex binding // protein heterodimerization activity // GTPas…	inferred from physical interaction // not recorded // not recorded // not recorded // inferred from physical interaction // not recorded // not recorded // not recorded // inferred from physical interaction // not recorded // not recorded // not recorded // inferred from physical interaction // not recorded // not recorded // not recorded // inferred from physical interaction // not recorded // n…	---	---	Pfam // Pfam // Pfam // Pfam // Pfam // Pfam // Pfam // Pfam // Pfam	IPR001452 // IPR004148 // IPR011511 // IPR001452 // IPR004148 // IPR011511 // IPR001452 // IPR004148 // IPR011511	Src homology-3 domain // BAR domain // Variant SH3 // Src homology-3 domain // BAR domain // Variant SH3 // Src homology-3 domain // BAR domain // Variant SH3	main
10357488	Cd55	CD55 antigen	9.0101	6.53964	-2.47046	0.180433	down	NM_010016 // ENSMUST00000027650 // L41366 // ENSMUST00000140725 // ENSMUST00000122830 // ENSMUST00000133057	RefSeq // ENSEMBL // GenBank // ENSEMBL // ENSEMBL // ENSEMBL	Mus musculus CD55 antigen (Cd55), mRNA. // cdna:known chromosome:NCBIM37:1:132335604:132359321:-1 gene:ENSMUSG00000026399 gene_biotype:protein_coding transcript_biotype:protein_coding // Mus musculus decay-accelerating factor GPI-anchored (Daf-GPI) mRNA, complete cds. // cdna:known chromosome:NCBIM37:1:132343238:132359308:-1 gene:ENSMUSG00000026399 gene_biotype:protein_coding transcript_biotype:r…	chr1	-	132288090	132359317	GO:0006958 // GO:0007204 // GO:0043086 // GO:0045087 // GO:0045916 // GO:0006958 // GO:0007204 // GO:0043086 // GO:0045087 // GO:0045916 // GO:0006958 // GO:0007204 // GO:0043086 // GO:0045087 // GO:0045916 // GO:0006958 // GO:0007204 // GO:0043086 // GO:0045087 // GO:0045916 // GO:0006958 // GO:0007204 // GO:0043086 // GO:0045087 // GO:0045916 // GO:0006958 // GO:0007204 // GO:0043086 // GO:0045…	complement activation, classical pathway // elevation of cytosolic calcium ion concentration // negative regulation of catalytic activity // innate immune response // negative regulation of complement activation // complement activation, classical pathway // elevation of cytosolic calcium ion concentration // negative regulation of catalytic activity // innate immune response // negative regulati…	inferred from electronic annotation // not recorded // not recorded // inferred from electronic annotation // not recorded // inferred from electronic annotation // not recorded // not recorded // inferred from electronic annotation // not recorded // inferred from electronic annotation // not recorded // not recorded // inferred from electronic annotation // not recorded // inferred from electro…	GO:0005886 // GO:0009897 // GO:0009986 // GO:0016020 // GO:0016324 // GO:0031225 // GO:0045121 // GO:0005886 // GO:0009897 // GO:0009986 // GO:0016020 // GO:0016324 // GO:0031225 // GO:0045121 // GO:0005886 // GO:0009897 // GO:0009986 // GO:0016020 // GO:0016324 // GO:0031225 // GO:0045121 // GO:0005886 // GO:0009897 // GO:0009986 // GO:0016020 // GO:0016324 // GO:0031225 // GO:0045121 // GO:0005…	plasma membrane // external side of plasma membrane // cell surface // membrane // apical plasma membrane // anchored to membrane // membrane raft // plasma membrane // external side of plasma membrane // cell surface // membrane // apical plasma membrane // anchored to membrane // membrane raft // plasma membrane // external side of plasma membrane // cell surface // membrane // apical plasma me…	inferred from electronic annotation // inferred from direct assay // not recorded // inferred from electronic annotation // not recorded // inferred from electronic annotation // not recorded // inferred from electronic annotation // inferred from direct assay // not recorded // inferred from electronic annotation // not recorded // inferred from electronic annotation // not recorded // inferred …	GO:0004857 // GO:0004857 // GO:0004857 // GO:0004857 // GO:0004857 // GO:0004857	enzyme inhibitor activity // enzyme inhibitor activity // enzyme inhibitor activity // enzyme inhibitor activity // enzyme inhibitor activity // enzyme inhibitor activity	not recorded // not recorded // not recorded // not recorded // not recorded // not recorded	GenMAPP // GenMAPP	Complement_Activation_Classical // Complement_Activation_Classical	Pfam	IPR000436	Sushi/SCR/CCP	main
10549256	Kras	v-Ki-ras2 Kirsten rat sarcoma viral oncogene homolog	9.43526	6.96674	-2.46852	0.180677	down	NM_021284 // ENSMUST00000032399 // ENSMUST00000039729 // BC141051 // ENSMUST00000111710 // ENSMUST00000111709 // ENSMUST00000156486 // ENSMUST00000149314 // ENSMUST00000123972 // ENSMUST00000155145	RefSeq // ENSEMBL // ENSEMBL // GenBank // ENSEMBL // ENSEMBL // ENSEMBL // ENSEMBL // ENSEMBL // ENSEMBL	Mus musculus v-Ki-ras2 Kirsten rat sarcoma viral oncogene homolog (Kras), mRNA. // cdna:known chromosome:NCBIM37:6:145165219:145198759:-1 gene:ENSMUSG00000030265 gene_biotype:protein_coding transcript_biotype:protein_coding // cdna:known chromosome:NCBIM37:6:145159676:145165459:1 gene:ENSMUSG00000040370 gene_biotype:protein_coding transcript_biotype:protein_coding // Mus musculus v-Ki-ras2 Kirste…	chr6	-	145165227	145198751	GO:0001934 // GO:0006184 // GO:0006184 // GO:0007165 // GO:0007264 // GO:0007265 // GO:0007265 // GO:0008284 // GO:0008542 // GO:0010628 // GO:0019221 // GO:0030036 // GO:0032228 // GO:0035022 // GO:0043406 // GO:0043524 // GO:0048169 // GO:0051000 // GO:0051092 // GO:0051146 // GO:0001934 // GO:0006184 // GO:0006184 // GO:0007165 // GO:0007264 // GO:0007265 // GO:0007265 // GO:0008284 // GO:0008…	positive regulation of protein phosphorylation // GTP catabolic process // GTP catabolic process // signal transduction // small GTPase mediated signal transduction // Ras protein signal transduction // Ras protein signal transduction // positive regulation of cell proliferation // visual learning // positive regulation of gene expression // cytokine-mediated signaling pathway // actin cytoskelet…	not recorded // inferred from genetic interaction // traceable author statement // inferred from electronic annotation // inferred from electronic annotation // inferred from genetic interaction // traceable author statement // inferred from genetic interaction // inferred from genetic interaction // not recorded // not recorded // inferred from genetic interaction // inferred from genetic intera…	GO:0005739 // GO:0005886 // GO:0016020 // GO:0016020 // GO:0045121 // GO:0005739 // GO:0005886 // GO:0016020 // GO:0016020 // GO:0045121 // GO:0005739 // GO:0005739 // GO:0005886 // GO:0016020 // GO:0016020 // GO:0045121 // GO:0005739 // GO:0005886 // GO:0016020 // GO:0016020 // GO:0045121 // GO:0005739 // GO:0005886 // GO:0016020 // GO:0016020 // GO:0045121 // GO:0005739 // GO:0005886 // GO:0016…	mitochondrion // plasma membrane // membrane // membrane // membrane raft // mitochondrion // plasma membrane // membrane // membrane // membrane raft // mitochondrion // mitochondrion // plasma membrane // membrane // membrane // membrane raft // mitochondrion // plasma membrane // membrane // membrane // membrane raft // mitochondrion // plasma membrane // membrane // membrane // membrane raft …	not recorded // inferred from electronic annotation // inferred from direct assay // inferred from genetic interaction // not recorded // not recorded // inferred from electronic annotation // inferred from direct assay // inferred from genetic interaction // not recorded // inferred from direct assay // not recorded // inferred from electronic annotation // inferred from direct assay // inferred…	GO:0000166 // GO:0003924 // GO:0003924 // GO:0005515 // GO:0005525 // GO:0019002 // GO:0019003 // GO:0030275 // GO:0000166 // GO:0003924 // GO:0003924 // GO:0005515 // GO:0005525 // GO:0019002 // GO:0019003 // GO:0030275 // GO:0003674 // GO:0000166 // GO:0003924 // GO:0003924 // GO:0005515 // GO:0005525 // GO:0019002 // GO:0019003 // GO:0030275 // GO:0000166 // GO:0003924 // GO:0003924 // GO:0005…	nucleotide binding // GTPase activity // GTPase activity // protein binding // GTP binding // GMP binding // GDP binding // LRR domain binding // nucleotide binding // GTPase activity // GTPase activity // protein binding // GTP binding // GMP binding // GDP binding // LRR domain binding // molecular_function // nucleotide binding // GTPase activity // GTPase activity // protein binding // GTP bi…	inferred from electronic annotation // inferred from genetic interaction // traceable author statement // inferred from physical interaction // inferred from electronic annotation // not recorded // not recorded // not recorded // inferred from electronic annotation // inferred from genetic interaction // traceable author statement // inferred from physical interaction // inferred from electronic…	GenMAPP // GenMAPP // GenMAPP // GenMAPP	G_Protein_Signaling // MAPK_Cascade // G_Protein_Signaling // MAPK_Cascade	Pfam // Pfam // Pfam // Pfam // Pfam // Pfam // Pfam // Pfam // Pfam // Pfam // Pfam // Pfam // Pfam // Pfam // Pfam	IPR000795 // IPR001806 // IPR006689 // IPR013684 // IPR008011 // IPR000795 // IPR001806 // IPR006689 // IPR013684 // IPR000795 // IPR001806 // IPR006689 // IPR013684 // IPR001806 // IPR001806	Protein synthesis factor, GTP-binding // Small GTPase superfamily // Small GTPase superfamily, ARF/SAR type // Mitochondrial Rho-like // Complex 1 LYR protein // Protein synthesis factor, GTP-binding // Small GTPase superfamily // Small GTPase superfamily, ARF/SAR type // Mitochondrial Rho-like // Protein synthesis factor, GTP-binding // Small GTPase superfamily // Small GTPase superfamily, ARF/S…	main
10569733	Arhgef18	rho/rac guanine nucleotide exchange factor (GEF) 18	8.56798	6.10769	-2.46029	0.18171	down	NM_133962 // ENSMUST00000004684 // BC060639 // AK172963 // ENSMUST00000156085 // ENSMUST00000131773 // ENSMUST00000145394 // ENSMUST00000145360 // GENSCAN00000013788	RefSeq // ENSEMBL // GenBank // GenBank // ENSEMBL // ENSEMBL // ENSEMBL // ENSEMBL // ENSEMBL	Mus musculus rho/rac guanine nucleotide exchange factor (GEF) 18 (Arhgef18), mRNA. // cdna:known chromosome:NCBIM37:8:3393038:3456601:1 gene:ENSMUSG00000004568 gene_biotype:protein_coding transcript_biotype:protein_coding // Mus musculus rho/rac guanine nucleotide exchange factor (GEF) 18, mRNA (cDNA clone MGC:79199 IMAGE:6849875), complete cds. // Mus musculus mRNA for mKIAA0521 protein. // cdna…	chr8	+	3393008	3456601	GO:0007264 // GO:0008360 // GO:0030036 // GO:0035023 // GO:0050790 // GO:0007264 // GO:0008360 // GO:0030036 // GO:0035023 // GO:0050790 // GO:0007264 // GO:0008360 // GO:0030036 // GO:0035023 // GO:0050790 // GO:0007264 // GO:0008360 // GO:0030036 // GO:0035023 // GO:0050790 // GO:0007264 // GO:0008360 // GO:0030036 // GO:0035023 // GO:0050790 // GO:0007264 // GO:0008360 // GO:0030036 // GO:0035…	small GTPase mediated signal transduction // regulation of cell shape // actin cytoskeleton organization // regulation of Rho protein signal transduction // regulation of catalytic activity // small GTPase mediated signal transduction // regulation of cell shape // actin cytoskeleton organization // regulation of Rho protein signal transduction // regulation of catalytic activity // small GTPase …	not recorded // not recorded // not recorded // inferred from electronic annotation // not recorded // not recorded // not recorded // not recorded // inferred from electronic annotation // not recorded // not recorded // not recorded // not recorded // inferred from electronic annotation // not recorded // not recorded // not recorded // not recorded // inferred from electronic annotation // not…	GO:0005622 // GO:0005737 // GO:0005886 // GO:0045177 // GO:0005622 // GO:0005737 // GO:0005886 // GO:0045177 // GO:0005622 // GO:0005737 // GO:0005886 // GO:0045177 // GO:0005622 // GO:0005737 // GO:0005886 // GO:0045177 // GO:0005622 // GO:0005737 // GO:0005886 // GO:0045177 // GO:0005622 // GO:0005737 // GO:0005886 // GO:0045177 // GO:0005622 // GO:0005737 // GO:0005886 // GO:0045177 // GO:0005…	intracellular // cytoplasm // plasma membrane // apical part of cell // intracellular // cytoplasm // plasma membrane // apical part of cell // intracellular // cytoplasm // plasma membrane // apical part of cell // intracellular // cytoplasm // plasma membrane // apical part of cell // intracellular // cytoplasm // plasma membrane // apical part of cell // intracellular // cytoplasm // plasma me…	inferred from electronic annotation // not recorded // not recorded // not recorded // inferred from electronic annotation // not recorded // not recorded // not recorded // inferred from electronic annotation // not recorded // not recorded // not recorded // inferred from electronic annotation // not recorded // not recorded // not recorded // inferred from electronic annotation // not recorded…	GO:0005085 // GO:0005089 // GO:0005543 // GO:0005085 // GO:0005089 // GO:0005543 // GO:0005085 // GO:0005089 // GO:0005543 // GO:0005085 // GO:0005089 // GO:0005543 // GO:0005085 // GO:0005089 // GO:0005543 // GO:0005085 // GO:0005089 // GO:0005543 // GO:0005085 // GO:0005089 // GO:0005543 // GO:0005085 // GO:0005089 // GO:0005543	guanyl-nucleotide exchange factor activity // Rho guanyl-nucleotide exchange factor activity // phospholipid binding // guanyl-nucleotide exchange factor activity // Rho guanyl-nucleotide exchange factor activity // phospholipid binding // guanyl-nucleotide exchange factor activity // Rho guanyl-nucleotide exchange factor activity // phospholipid binding // guanyl-nucleotide exchange factor activ…	not recorded // inferred from electronic annotation // inferred from electronic annotation // not recorded // inferred from electronic annotation // inferred from electronic annotation // not recorded // inferred from electronic annotation // inferred from electronic annotation // not recorded // inferred from electronic annotation // inferred from electronic annotation // not recorded // inferre…	---	---	Pfam // Pfam	IPR000219 // IPR001849	Dbl homology (DH) domain // Pleckstrin homology domain	main
10379615	Slfn5	schlafen 5	6.95031	4.49611	-2.4542	0.182478	down	NM_183201 // ENSMUST00000067443 // ENSMUST00000108157 // BC117909 // ENSMUST00000108158	RefSeq // ENSEMBL // ENSEMBL // GenBank // ENSEMBL	Mus musculus schlafen 5 (Slfn5), mRNA. // cdna:known chromosome:NCBIM37:11:82765604:82776443:1 gene:ENSMUSG00000054404 gene_biotype:protein_coding transcript_biotype:protein_coding // cdna:known chromosome:NCBIM37:11:82768163:82775408:1 gene:ENSMUSG00000054404 gene_biotype:protein_coding transcript_biotype:protein_coding // Mus musculus schlafen 5, mRNA (cDNA clone MGC:144062 IMAGE:40097236), com…	chr11	+	82765604	82776443	GO:0030154 // GO:0030154 // GO:0030154 // GO:0030154 // GO:0030154	cell differentiation // cell differentiation // cell differentiation // cell differentiation // cell differentiation	inferred from electronic annotation // inferred from electronic annotation // inferred from electronic annotation // inferred from electronic annotation // inferred from electronic annotation	GO:0005634 // GO:0005634 // GO:0005634 // GO:0005634 // GO:0005634	nucleus // nucleus // nucleus // nucleus // nucleus	inferred from direct assay // inferred from direct assay // inferred from direct assay // inferred from direct assay // inferred from direct assay	GO:0000166 // GO:0005524 // GO:0000166 // GO:0005524 // GO:0000166 // GO:0005524 // GO:0000166 // GO:0005524 // GO:0000166 // GO:0005524	nucleotide binding // ATP binding // nucleotide binding // ATP binding // nucleotide binding // ATP binding // nucleotide binding // ATP binding // nucleotide binding // ATP binding	inferred from electronic annotation // inferred from electronic annotation // inferred from electronic annotation // inferred from electronic annotation // inferred from electronic annotation // inferred from electronic annotation // inferred from electronic annotation // inferred from electronic annotation // inferred from electronic annotation // inferred from electronic annotation	---	---	Pfam // Pfam // Pfam // Pfam // Pfam	IPR007421 // IPR018647 // IPR007421 // IPR018647 // IPR007421	ATPase, AAA-4 // Domain of unknown function DUF2075 // ATPase, AAA-4 // Domain of unknown function DUF2075 // ATPase, AAA-4	main
10554938	Rab30	RAB30, member RAS oncogene family	8.80518	6.36728	-2.4379	0.184552	down	NM_029494 // ENSMUST00000032879 // ENSMUST00000107180 // BC017550	RefSeq // ENSEMBL // ENSEMBL // GenBank	Mus musculus RAB30, member RAS oncogene family (Rab30), mRNA. // cdna:known chromosome:NCBIM37:7:99890113:99985627:1 gene:ENSMUSG00000030643 gene_biotype:protein_coding transcript_biotype:protein_coding // cdna:known chromosome:NCBIM37:7:99968415:99985157:1 gene:ENSMUSG00000030643 gene_biotype:protein_coding transcript_biotype:protein_coding // Mus musculus RAB30, member RAS oncogene family, mRNA…	chr7	+	99890224	99985627	GO:0007264 // GO:0015031 // GO:0007264 // GO:0015031 // GO:0007264 // GO:0015031 // GO:0007264 // GO:0015031	small GTPase mediated signal transduction // protein transport // small GTPase mediated signal transduction // protein transport // small GTPase mediated signal transduction // protein transport // small GTPase mediated signal transduction // protein transport	inferred from electronic annotation // inferred from electronic annotation // inferred from electronic annotation // inferred from electronic annotation // inferred from electronic annotation // inferred from electronic annotation // inferred from electronic annotation // inferred from electronic annotation	GO:0005575 // GO:0005886 // GO:0016020 // GO:0005575 // GO:0005886 // GO:0016020 // GO:0005575 // GO:0005886 // GO:0016020 // GO:0005575 // GO:0005886 // GO:0016020	cellular_component // plasma membrane // membrane // cellular_component // plasma membrane // membrane // cellular_component // plasma membrane // membrane // cellular_component // plasma membrane // membrane	no biological data available // inferred from electronic annotation // inferred from electronic annotation // no biological data available // inferred from electronic annotation // inferred from electronic annotation // no biological data available // inferred from electronic annotation // inferred from electronic annotation // no biological data available // inferred from electronic annotation /…	GO:0000166 // GO:0005525 // GO:0000166 // GO:0005525 // GO:0000166 // GO:0005525 // GO:0000166 // GO:0005525	nucleotide binding // GTP binding // nucleotide binding // GTP binding // nucleotide binding // GTP binding // nucleotide binding // GTP binding	inferred from electronic annotation // inferred from electronic annotation // inferred from electronic annotation // inferred from electronic annotation // inferred from electronic annotation // inferred from electronic annotation // inferred from electronic annotation // inferred from electronic annotation	---	---	Pfam // Pfam // Pfam // Pfam // Pfam // Pfam // Pfam // Pfam // Pfam // Pfam	IPR000795 // IPR001806 // IPR006689 // IPR006762 // IPR013684 // IPR000795 // IPR001806 // IPR006689 // IPR006762 // IPR013684	Protein synthesis factor, GTP-binding // Small GTPase superfamily // Small GTPase superfamily, ARF/SAR type // Gtr1/RagA G protein // Mitochondrial Rho-like // Protein synthesis factor, GTP-binding // Small GTPase superfamily // Small GTPase superfamily, ARF/SAR type // Gtr1/RagA G protein // Mitochondrial Rho-like	main
10541507	Aicda	activation-induced cytidine deaminase	7.84277	5.40789	-2.43488	0.184938	down	NM_009645 // ENSMUST00000043301 // AF132979	RefSeq // ENSEMBL // GenBank	Mus musculus activation-induced cytidine deaminase (Aicda), mRNA. // cdna:known chromosome:NCBIM37:6:122503819:122514198:1 gene:ENSMUSG00000040627 gene_biotype:protein_coding transcript_biotype:protein_coding // Mus musculus activation-induced cytidine deaminase (AID) mRNA, complete cds.	chr6	+	122503831	122514198	GO:0006397 // GO:0009972 // GO:0009972 // GO:0009972 // GO:0016445 // GO:0045190 // GO:0071222 // GO:0080111 // GO:0090310 // GO:0006397 // GO:0009972 // GO:0009972 // GO:0009972 // GO:0016445 // GO:0045190 // GO:0071222 // GO:0080111 // GO:0090310 // GO:0006397 // GO:0009972 // GO:0009972 // GO:0009972 // GO:0016445 // GO:0045190 // GO:0071222 // GO:0080111 // GO:0090310	mRNA processing // cytidine deamination // cytidine deamination // cytidine deamination // somatic diversification of immunoglobulins // isotype switching // cellular response to lipopolysaccharide // DNA demethylation // negative regulation of methylation-dependent chromatin silencing // mRNA processing // cytidine deamination // cytidine deamination // cytidine deamination // somatic diversific…	inferred from electronic annotation // inferred from direct assay // inferred from mutant phenotype // not recorded // not recorded // inferred from mutant phenotype // inferred from mutant phenotype // not recorded // not recorded // inferred from electronic annotation // inferred from direct assay // inferred from mutant phenotype // not recorded // not recorded // inferred from mutant phenotyp…	GO:0005634 // GO:0005737 // GO:0005634 // GO:0005737 // GO:0005634 // GO:0005737	nucleus // cytoplasm // nucleus // cytoplasm // nucleus // cytoplasm	inferred by curator // not recorded // inferred by curator // not recorded // inferred by curator // not recorded	GO:0003824 // GO:0004126 // GO:0004126 // GO:0004126 // GO:0005515 // GO:0008270 // GO:0016787 // GO:0016814 // GO:0046872 // GO:0003824 // GO:0004126 // GO:0004126 // GO:0004126 // GO:0005515 // GO:0008270 // GO:0016787 // GO:0016814 // GO:0046872 // GO:0003824 // GO:0004126 // GO:0004126 // GO:0004126 // GO:0005515 // GO:0008270 // GO:0016787 // GO:0016814 // GO:0046872	catalytic activity // cytidine deaminase activity // cytidine deaminase activity // cytidine deaminase activity // protein binding // zinc ion binding // hydrolase activity // hydrolase activity, acting on carbon-nitrogen (but not peptide) bonds, in cyclic amidines // metal ion binding // catalytic activity // cytidine deaminase activity // cytidine deaminase activity // cytidine deaminase activi…	inferred from electronic annotation // inferred from direct assay // inferred from mutant phenotype // not recorded // inferred from physical interaction // inferred from electronic annotation // inferred from electronic annotation // inferred from electronic annotation // inferred from electronic annotation // inferred from electronic annotation // inferred from direct assay // inferred from mut…	---	---	Pfam // Pfam	IPR007904 // IPR013158	APOBEC-like, C-terminal // APOBEC-like, N-terminal	main
10416251	Egr3	early growth response 3	10.3503	7.91737	-2.43294	0.185188	down	NM_018781 // ENSMUST00000035908 // AF132128 // ENSMUST00000166092	RefSeq // ENSEMBL // GenBank // ENSEMBL	Mus musculus early growth response 3 (Egr3), mRNA. // cdna:known chromosome:NCBIM37:14:70477252:70479964:1 gene:ENSMUSG00000033730 gene_biotype:protein_coding transcript_biotype:protein_coding // Mus musculus zinc finger DNA-binding protein (Egr3) mRNA, complete cds. // cdna:known chromosome:NCBIM37:14:70477254:70479762:1 gene:ENSMUSG00000033730 gene_biotype:protein_coding transcript_biotype:prot…	chr14	+	70477252	70479964	GO:0001938 // GO:0002042 // GO:0006351 // GO:0006355 // GO:0007274 // GO:0007422 // GO:0035767 // GO:0035924 // GO:0043066 // GO:0044344 // GO:0001938 // GO:0002042 // GO:0006351 // GO:0006355 // GO:0007274 // GO:0007422 // GO:0035767 // GO:0035924 // GO:0043066 // GO:0044344 // GO:0001938 // GO:0002042 // GO:0006351 // GO:0006355 // GO:0007274 // GO:0007422 // GO:0035767 // GO:0035924 // GO:0043…	positive regulation of endothelial cell proliferation // cell migration involved in sprouting angiogenesis // transcription, DNA-dependent // regulation of transcription, DNA-dependent // neuromuscular synaptic transmission // peripheral nervous system development // endothelial cell chemotaxis // cellular response to vascular endothelial growth factor stimulus // negative regulation of apoptotic…	not recorded // not recorded // inferred from electronic annotation // inferred from electronic annotation // inferred from mutant phenotype // inferred from mutant phenotype // not recorded // not recorded // not recorded // not recorded // not recorded // not recorded // inferred from electronic annotation // inferred from electronic annotation // inferred from mutant phenotype // inferred from…	GO:0005622 // GO:0005634 // GO:0005622 // GO:0005634 // GO:0005622 // GO:0005634 // GO:0005622 // GO:0005634	intracellular // nucleus // intracellular // nucleus // intracellular // nucleus // intracellular // nucleus	inferred from electronic annotation // inferred from electronic annotation // inferred from electronic annotation // inferred from electronic annotation // inferred from electronic annotation // inferred from electronic annotation // inferred from electronic annotation // inferred from electronic annotation	GO:0003676 // GO:0003677 // GO:0008270 // GO:0046872 // GO:0003676 // GO:0003677 // GO:0008270 // GO:0046872 // GO:0003676 // GO:0003677 // GO:0008270 // GO:0046872 // GO:0003676 // GO:0003677 // GO:0008270 // GO:0046872	nucleic acid binding // DNA binding // zinc ion binding // metal ion binding // nucleic acid binding // DNA binding // zinc ion binding // metal ion binding // nucleic acid binding // DNA binding // zinc ion binding // metal ion binding // nucleic acid binding // DNA binding // zinc ion binding // metal ion binding	inferred from electronic annotation // inferred from electronic annotation // inferred from electronic annotation // inferred from electronic annotation // inferred from electronic annotation // inferred from electronic annotation // inferred from electronic annotation // inferred from electronic annotation // inferred from electronic annotation // inferred from electronic annotation // inferred …	---	---	Pfam // Pfam // Pfam // Pfam	IPR007087 // IPR021849 // IPR007087 // IPR021849	Zinc finger, C2H2 // Protein of unknown function DUF3446 // Zinc finger, C2H2 // Protein of unknown function DUF3446	main
10512470	Cd72	CD72 antigen	11.0469	8.61552	-2.4314	0.185386	down	NM_001110320 // NM_007654 // ENSMUST00000107926 // ENSMUST00000030179 // NM_001110321 // ENSMUST00000098105 // NM_001110322 // ENSMUST00000098104 // NM_011571 // ENSMUST00000060864 // BC003824 // J04170 // AF543213 // AB003494 // AF543214 // ENSMUST00000133110 // ENSMUST00000141198 // ENSMUST00000151868 // ENSMUST00000107925 // GENSCAN00000010697	RefSeq // RefSeq // ENSEMBL // ENSEMBL // RefSeq // ENSEMBL // RefSeq // ENSEMBL // RefSeq // ENSEMBL // GenBank // GenBank // GenBank // GenBank // GenBank // ENSEMBL // ENSEMBL // ENSEMBL // ENSEMBL // ENSEMBL	Mus musculus CD72 antigen (Cd72), transcript variant 1, mRNA. // Mus musculus CD72 antigen (Cd72), transcript variant 2, mRNA. // cdna:known chromosome:NCBIM37:4:43460596:43467435:-1 gene:ENSMUSG00000028459 gene_biotype:protein_coding transcript_biotype:protein_coding // cdna:novel chromosome:NCBIM37:4:43460596:43467500:-1 gene:ENSMUSG00000028459 gene_biotype:protein_coding transcript_biotype:pro…	chr4	-	43460607	43467915	GO:0006468 // GO:0016310 // GO:0006468 // GO:0016310 // GO:0006468 // GO:0016310	protein phosphorylation // phosphorylation // protein phosphorylation // phosphorylation // protein phosphorylation // phosphorylation	not recorded // inferred from electronic annotation // not recorded // inferred from electronic annotation // not recorded // inferred from electronic annotation	GO:0005887 // GO:0005887 // GO:0005887 // GO:0005887 // GO:0005887 // GO:0005887 // GO:0005887 // GO:0005887 // GO:0005887 // GO:0005887 // GO:0005887 // GO:0005887 // GO:0005887 // GO:0005887 // GO:0005887 // GO:0005887	integral to plasma membrane // integral to plasma membrane // integral to plasma membrane // integral to plasma membrane // integral to plasma membrane // integral to plasma membrane // integral to plasma membrane // integral to plasma membrane // integral to plasma membrane // integral to plasma membrane // integral to plasma membrane // integral to plasma membrane // integral to plasma membrane…	not recorded // not recorded // not recorded // not recorded // not recorded // not recorded // not recorded // not recorded // not recorded // not recorded // not recorded // not recorded // not recorded // not recorded // not recorded // not recorded	GO:0000166 // GO:0004672 // GO:0004674 // GO:0004712 // GO:0004713 // GO:0005524 // GO:0016301 // GO:0016740 // GO:0016772 // GO:0046872 // GO:0000166 // GO:0004672 // GO:0004674 // GO:0004712 // GO:0004713 // GO:0005524 // GO:0016301 // GO:0016740 // GO:0016772 // GO:0046872 // GO:0000166 // GO:0004672 // GO:0004674 // GO:0004712 // GO:0004713 // GO:0005524 // GO:0016301 // GO:0016740 // GO:0016…	nucleotide binding // protein kinase activity // protein serine/threonine kinase activity // protein serine/threonine/tyrosine kinase activity // protein tyrosine kinase activity // ATP binding // kinase activity // transferase activity // transferase activity, transferring phosphorus-containing groups // metal ion binding // nucleotide binding // protein kinase activity // protein serine/threoni…	inferred from electronic annotation // inferred from electronic annotation // not recorded // inferred from electronic annotation // inferred from electronic annotation // inferred from electronic annotation // inferred from electronic annotation // inferred from electronic annotation // inferred from electronic annotation // inferred from electronic annotation // inferred from electronic annotat…	---	---	Pfam // Pfam	IPR000719 // IPR001245	Protein kinase, catalytic domain // Serine-threonine/tyrosine-protein kinase catalytic domain	main
10512669	Pax5	paired box gene 5	10.3818	7.95065	-2.43118	0.185413	down	NM_008782 // ENSMUST00000014174 // M97013 // ENSMUST00000143235 // ENSMUST00000174242 // ENSMUST00000172949 // ENSMUST00000146335 // ENSMUST00000174761	RefSeq // ENSEMBL // GenBank // ENSEMBL // ENSEMBL // ENSEMBL // ENSEMBL // ENSEMBL	Mus musculus paired box gene 5 (Pax5), mRNA. // cdna:known chromosome:NCBIM37:4:44544017:44724318:-1 gene:ENSMUSG00000014030 gene_biotype:protein_coding transcript_biotype:protein_coding // Mouse B-cell specific transcription factor (Pax-5) mRNA, complete cds. // cdna:known chromosome:NCBIM37:4:44544017:44723557:-1 gene:ENSMUSG00000014030 gene_biotype:protein_coding transcript_biotype:nonsense_me…	chr4	-	44544359	44723312	GO:0000122 // GO:0000122 // GO:0006351 // GO:0006355 // GO:0007275 // GO:0007283 // GO:0007399 // GO:0009887 // GO:0030154 // GO:0045892 // GO:0045893 // GO:0045944 // GO:0051573 // GO:0000122 // GO:0000122 // GO:0006351 // GO:0006355 // GO:0007275 // GO:0007283 // GO:0007399 // GO:0009887 // GO:0030154 // GO:0045892 // GO:0045893 // GO:0045944 // GO:0051573 // GO:0000122 // GO:0000122 // GO:0006…	negative regulation of transcription from RNA polymerase II promoter // negative regulation of transcription from RNA polymerase II promoter // transcription, DNA-dependent // regulation of transcription, DNA-dependent // multicellular organismal development // spermatogenesis // nervous system development // organ morphogenesis // cell differentiation // negative regulation of transcription, DNA…	inferred from direct assay // inferred from mutant phenotype // inferred from electronic annotation // inferred from direct assay // inferred from electronic annotation // inferred from electronic annotation // inferred from electronic annotation // traceable author statement // inferred from electronic annotation // traceable author statement // traceable author statement // inferred from geneti…	GO:0005634 // GO:0005667 // GO:0005634 // GO:0005667 // GO:0005634 // GO:0005667 // GO:0005634 // GO:0005667 // GO:0005634 // GO:0005667 // GO:0005634 // GO:0005667 // GO:0005634 // GO:0005667 // GO:0005634 // GO:0005667	nucleus // transcription factor complex // nucleus // transcription factor complex // nucleus // transcription factor complex // nucleus // transcription factor complex // nucleus // transcription factor complex // nucleus // transcription factor complex // nucleus // transcription factor complex // nucleus // transcription factor complex	inferred from direct assay // traceable author statement // inferred from direct assay // traceable author statement // inferred from direct assay // traceable author statement // inferred from direct assay // traceable author statement // inferred from direct assay // traceable author statement // inferred from direct assay // traceable author statement // inferred from direct assay // traceable…	GO:0003677 // GO:0003677 // GO:0003700 // GO:0005515 // GO:0003677 // GO:0003677 // GO:0003700 // GO:0005515 // GO:0003677 // GO:0003677 // GO:0003700 // GO:0005515 // GO:0003677 // GO:0003677 // GO:0003700 // GO:0005515 // GO:0003677 // GO:0003677 // GO:0003700 // GO:0005515 // GO:0003677 // GO:0003677 // GO:0003700 // GO:0005515 // GO:0003677 // GO:0003677 // GO:0003700 // GO:0005515 // GO:0003…	DNA binding // DNA binding // sequence-specific DNA binding transcription factor activity // protein binding // DNA binding // DNA binding // sequence-specific DNA binding transcription factor activity // protein binding // DNA binding // DNA binding // sequence-specific DNA binding transcription factor activity // protein binding // DNA binding // DNA binding // sequence-specific DNA binding tra…	inferred from direct assay // inferred from mutant phenotype // inferred from direct assay // inferred from physical interaction // inferred from direct assay // inferred from mutant phenotype // inferred from direct assay // inferred from physical interaction // inferred from direct assay // inferred from mutant phenotype // inferred from direct assay // inferred from physical interaction // inf…	---	---	Pfam // Pfam // Pfam // Pfam	IPR001523 // IPR022130 // IPR001523 // IPR001523	Paired domain // Paired-box protein 2 C-terminal // Paired domain // Paired domain	main
10600284	Srpk3	serine/arginine-rich protein specific kinase 3	7.08696	4.65916	-2.4278	0.185848	down	NM_019684 // ENSMUST00000002081 // AF043288 // ENSMUST00000136664 // ENSMUST00000139630 // ENSMUST00000137045	RefSeq // ENSEMBL // GenBank // ENSEMBL // ENSEMBL // ENSEMBL	Mus musculus serine/arginine-rich protein specific kinase 3 (Srpk3), mRNA. // cdna:known chromosome:NCBIM37:X:71019744:71024264:1 gene:ENSMUSG00000002007 gene_biotype:protein_coding transcript_biotype:protein_coding // Mus musculus muscle-specific serine kinase 1 mRNA, complete cds. // cdna:known chromosome:NCBIM37:X:71019744:71024264:1 gene:ENSMUSG00000002007 gene_biotype:protein_coding transcri…	chrX	+	71019761	71024264	GO:0006468 // GO:0006468 // GO:0007275 // GO:0007517 // GO:0007519 // GO:0016310 // GO:0030154 // GO:0060537 // GO:0006468 // GO:0006468 // GO:0007275 // GO:0007517 // GO:0007519 // GO:0016310 // GO:0030154 // GO:0060537 // GO:0006468 // GO:0006468 // GO:0007275 // GO:0007517 // GO:0007519 // GO:0016310 // GO:0030154 // GO:0060537 // GO:0006468 // GO:0006468 // GO:0007275 // GO:0007517 // GO:0007…	protein phosphorylation // protein phosphorylation // multicellular organismal development // muscle organ development // skeletal muscle tissue development // phosphorylation // cell differentiation // muscle tissue development // protein phosphorylation // protein phosphorylation // multicellular organismal development // muscle organ development // skeletal muscle tissue development // phospho…	inferred from direct assay // inferred from electronic annotation // inferred from electronic annotation // inferred from electronic annotation // inferred from mutant phenotype // inferred from electronic annotation // inferred from electronic annotation // inferred from mutant phenotype // inferred from direct assay // inferred from electronic annotation // inferred from electronic annotation /…	GO:0005575 // GO:0005575 // GO:0005575 // GO:0005575 // GO:0005575 // GO:0005575	cellular_component // cellular_component // cellular_component // cellular_component // cellular_component // cellular_component	no biological data available // no biological data available // no biological data available // no biological data available // no biological data available // no biological data available	GO:0000166 // GO:0004672 // GO:0004674 // GO:0005524 // GO:0016301 // GO:0016740 // GO:0016772 // GO:0000166 // GO:0004672 // GO:0004674 // GO:0005524 // GO:0016301 // GO:0016740 // GO:0016772 // GO:0000166 // GO:0004672 // GO:0004674 // GO:0005524 // GO:0016301 // GO:0016740 // GO:0016772 // GO:0000166 // GO:0004672 // GO:0004674 // GO:0005524 // GO:0016301 // GO:0016740 // GO:0016772 // GO:0000…	nucleotide binding // protein kinase activity // protein serine/threonine kinase activity // ATP binding // kinase activity // transferase activity // transferase activity, transferring phosphorus-containing groups // nucleotide binding // protein kinase activity // protein serine/threonine kinase activity // ATP binding // kinase activity // transferase activity // transferase activity, transfer…	inferred from electronic annotation // inferred from electronic annotation // inferred from direct assay // inferred from electronic annotation // inferred from electronic annotation // inferred from electronic annotation // inferred from electronic annotation // inferred from electronic annotation // inferred from electronic annotation // inferred from direct assay // inferred from electronic an…	---	---	Pfam // Pfam	IPR000719 // IPR001245	Protein kinase, catalytic domain // Serine-threonine/tyrosine-protein kinase catalytic domain	main
10501608	Vcam1	vascular cell adhesion molecule 1	6.34378	3.91619	-2.42759	0.185875	down	NM_011693 // ENSMUST00000029574 // BC029823 // ENSMUST00000106493	RefSeq // ENSEMBL // GenBank // ENSEMBL	Mus musculus vascular cell adhesion molecule 1 (Vcam1), mRNA. // cdna:known chromosome:NCBIM37:3:115812938:115832606:-1 gene:ENSMUSG00000027962 gene_biotype:protein_coding transcript_biotype:protein_coding // Mus musculus vascular cell adhesion molecule 1, mRNA (cDNA clone MGC:36028 IMAGE:4196681), complete cds. // cdna:known chromosome:NCBIM37:3:115825193:115832375:-1 gene:ENSMUSG00000027962 gen…	chr3	-	115812867	115832606	GO:0007155 // GO:0007155 // GO:0007157 // GO:0007157 // GO:0007159 // GO:0007159 // GO:0007507 // GO:0016337 // GO:0042102 // GO:0044419 // GO:0060669 // GO:0060710 // GO:0061032 // GO:0071333 // GO:0007155 // GO:0007155 // GO:0007157 // GO:0007157 // GO:0007159 // GO:0007159 // GO:0007507 // GO:0016337 // GO:0042102 // GO:0044419 // GO:0060669 // GO:0060710 // GO:0061032 // GO:0071333 // GO:0007…	cell adhesion // cell adhesion // heterophilic cell-cell adhesion // heterophilic cell-cell adhesion // leukocyte cell-cell adhesion // leukocyte cell-cell adhesion // heart development // cell-cell adhesion // positive regulation of T cell proliferation // interspecies interaction between organisms // embryonic placenta morphogenesis // chorio-allantoic fusion // visceral serous pericardium deve…	inferred from direct assay // not recorded // inferred from mutant phenotype // not recorded // inferred from mutant phenotype // not recorded // inferred from mutant phenotype // inferred from electronic annotation // not recorded // inferred from electronic annotation // inferred from mutant phenotype // inferred from mutant phenotype // traceable author statement // inferred from direct assay …	GO:0002102 // GO:0005615 // GO:0005886 // GO:0005902 // GO:0009897 // GO:0009986 // GO:0016020 // GO:0016021 // GO:0030175 // GO:0031225 // GO:0042383 // GO:0045177 // GO:0071065 // GO:0071944 // GO:0002102 // GO:0005615 // GO:0005886 // GO:0005902 // GO:0009897 // GO:0009986 // GO:0016020 // GO:0016021 // GO:0030175 // GO:0031225 // GO:0042383 // GO:0045177 // GO:0071065 // GO:0071944 // GO:0002…	podosome // extracellular space // plasma membrane // microvillus // external side of plasma membrane // cell surface // membrane // integral to membrane // filopodium // anchored to membrane // sarcolemma // apical part of cell // alpha9-beta1 integrin-vascular cell adhesion molecule-1 complex // cell periphery // podosome // extracellular space // plasma membrane // microvillus // external side…	not recorded // not recorded // inferred from electronic annotation // not recorded // not recorded // not recorded // inferred from electronic annotation // inferred from electronic annotation // not recorded // inferred from electronic annotation // not recorded // not recorded // not recorded // inferred from direct assay // not recorded // not recorded // inferred from electronic annotation /…	GO:0005178 // GO:0050839 // GO:0005178 // GO:0050839 // GO:0005178 // GO:0050839 // GO:0005178 // GO:0050839	integrin binding // cell adhesion molecule binding // integrin binding // cell adhesion molecule binding // integrin binding // cell adhesion molecule binding // integrin binding // cell adhesion molecule binding	not recorded // not recorded // not recorded // not recorded // not recorded // not recorded // not recorded // not recorded	---	---	Pfam // Pfam // Pfam // Pfam // Pfam // Pfam // Pfam // Pfam	IPR008424 // IPR013098 // IPR013151 // IPR013768 // IPR008424 // IPR013098 // IPR013151 // IPR013768	Immunoglobulin C2-set // Immunoglobulin I-set // Immunoglobulin // Intercellular adhesion molecule, N-terminal // Immunoglobulin C2-set // Immunoglobulin I-set // Immunoglobulin // Intercellular adhesion molecule, N-terminal	main
10375463	Havcr1	hepatitis A virus cellular receptor 1	6.92714	4.5009	-2.42624	0.18605	down	NM_134248 // ENSMUST00000047568 // NM_001166631 // NM_001166632 // ENSMUST00000081819 // ENSMUST00000109223 // AF399829 // ENSMUST00000109224	RefSeq // ENSEMBL // RefSeq // RefSeq // ENSEMBL // ENSEMBL // GenBank // ENSEMBL	Mus musculus hepatitis A virus cellular receptor 1 (Havcr1), transcript variant 1, mRNA. // cdna:known chromosome:NCBIM37:11:46564670:46593080:1 gene:ENSMUSG00000040405 gene_biotype:protein_coding transcript_biotype:protein_coding // Mus musculus hepatitis A virus cellular receptor 1 (Havcr1), transcript variant 2, mRNA. // Mus musculus hepatitis A virus cellular receptor 1 (Havcr1), transcript v…	chr11	+	46553720	46593080	GO:0006911 // GO:0006911 // GO:0006911 // GO:0006911 // GO:0006911 // GO:0006911 // GO:0006911 // GO:0006911	phagocytosis, engulfment // phagocytosis, engulfment // phagocytosis, engulfment // phagocytosis, engulfment // phagocytosis, engulfment // phagocytosis, engulfment // phagocytosis, engulfment // phagocytosis, engulfment	not recorded // not recorded // not recorded // not recorded // not recorded // not recorded // not recorded // not recorded	GO:0005615 // GO:0009986 // GO:0016020 // GO:0016021 // GO:0045335 // GO:0005615 // GO:0009986 // GO:0016020 // GO:0016021 // GO:0045335 // GO:0005615 // GO:0009986 // GO:0016020 // GO:0016021 // GO:0045335 // GO:0005615 // GO:0009986 // GO:0016020 // GO:0016021 // GO:0045335 // GO:0005615 // GO:0009986 // GO:0016020 // GO:0016021 // GO:0045335 // GO:0005615 // GO:0009986 // GO:0016020 // GO:0016…	extracellular space // cell surface // membrane // integral to membrane // phagocytic vesicle // extracellular space // cell surface // membrane // integral to membrane // phagocytic vesicle // extracellular space // cell surface // membrane // integral to membrane // phagocytic vesicle // extracellular space // cell surface // membrane // integral to membrane // phagocytic vesicle // extracellul…	not recorded // not recorded // inferred from electronic annotation // inferred from electronic annotation // not recorded // not recorded // not recorded // inferred from electronic annotation // inferred from electronic annotation // not recorded // not recorded // not recorded // inferred from electronic annotation // inferred from electronic annotation // not recorded // not recorded // not r…	GO:0004872 // GO:0004872 // GO:0004872 // GO:0004872 // GO:0004872 // GO:0004872 // GO:0004872 // GO:0004872	receptor activity // receptor activity // receptor activity // receptor activity // receptor activity // receptor activity // receptor activity // receptor activity	inferred from electronic annotation // inferred from electronic annotation // inferred from electronic annotation // inferred from electronic annotation // inferred from electronic annotation // inferred from electronic annotation // inferred from electronic annotation // inferred from electronic annotation	---	---	Pfam // Pfam // Pfam // Pfam	IPR013106 // IPR013106 // IPR013106 // IPR013106	Immunoglobulin V-set // Immunoglobulin V-set // Immunoglobulin V-set // Immunoglobulin V-set	main
10395273	Gdap10	ganglioside-induced differentiation-associated-protein 10	8.84806	6.42743	-2.42063	0.186774	down	BC052902	GenBank	Mus musculus ganglioside-induced differentiation-associated-protein 10, mRNA (cDNA clone MGC:60602 IMAGE:30067675), complete cds.	chr12	+	33508981	33511784	---	---	---	---	---	---	---	---	---	---	---	---	---	---	main
10345752	Il1r2	interleukin 1 receptor, type II	6.95714	4.54706	-2.41009	0.188145	down	NM_010555 // ENSMUST00000027243 // CT010182 // ENSMUST00000171612	RefSeq // ENSEMBL // GenBank // ENSEMBL	Mus musculus interleukin 1 receptor, type II (Il1r2), mRNA. // cdna:known chromosome:NCBIM37:1:40141613:40182064:1 gene:ENSMUSG00000026073 gene_biotype:protein_coding transcript_biotype:protein_coding // Mus musculus full open reading frame cDNA clone RZPDo836C0950D for gene Il1r2, Interleukin 1 receptor, type II; complete cds, incl. stopcodon. // cdna:known chromosome:NCBIM37:1:40141637:40182064…	chr1	+	40141613	40182072	---	---	---	GO:0005576 // GO:0005886 // GO:0016020 // GO:0016021 // GO:0005576 // GO:0005886 // GO:0016020 // GO:0016021 // GO:0005576 // GO:0005886 // GO:0016020 // GO:0016021 // GO:0005576 // GO:0005886 // GO:0016020 // GO:0016021	extracellular region // plasma membrane // membrane // integral to membrane // extracellular region // plasma membrane // membrane // integral to membrane // extracellular region // plasma membrane // membrane // integral to membrane // extracellular region // plasma membrane // membrane // integral to membrane	inferred from electronic annotation // inferred from electronic annotation // inferred from electronic annotation // inferred from electronic annotation // inferred from electronic annotation // inferred from electronic annotation // inferred from electronic annotation // inferred from electronic annotation // inferred from electronic annotation // inferred from electronic annotation // inferred …	GO:0004872 // GO:0004908 // GO:0004910 // GO:0004872 // GO:0004908 // GO:0004910 // GO:0004872 // GO:0004908 // GO:0004910 // GO:0004872 // GO:0004908 // GO:0004910	receptor activity // interleukin-1 receptor activity // interleukin-1, Type II, blocking receptor activity // receptor activity // interleukin-1 receptor activity // interleukin-1, Type II, blocking receptor activity // receptor activity // interleukin-1 receptor activity // interleukin-1, Type II, blocking receptor activity // receptor activity // interleukin-1 receptor activity // interleukin-1…	inferred from electronic annotation // inferred from electronic annotation // inferred from electronic annotation // inferred from electronic annotation // inferred from electronic annotation // inferred from electronic annotation // inferred from electronic annotation // inferred from electronic annotation // inferred from electronic annotation // inferred from electronic annotation // inferred …	---	---	---	---	---	main
10542140	Klrb1f	killer cell lectin-like receptor subfamily B member 1F	6.09437	3.68902	-2.40535	0.188764	down	NM_153094 // ENSMUST00000032257 // NR_024262 // NR_024263 // BC127142 // ENSMUST00000171092	RefSeq // ENSEMBL // RefSeq // RefSeq // GenBank // ENSEMBL	Mus musculus killer cell lectin-like receptor subfamily B member 1F (Klrb1f), transcript variant 1, mRNA. // cdna:known chromosome:NCBIM37:6:128995919:129007489:1 gene:ENSMUSG00000030154 gene_biotype:protein_coding transcript_biotype:protein_coding // Mus musculus killer cell lectin-like receptor subfamily B member 1F (Klrb1f), transcript variant 2, non-coding RNA. // Mus musculus killer cell lec…	chr6	+	128995919	129007199	GO:0008150 // GO:0008150 // GO:0008150 // GO:0008150 // GO:0008150 // GO:0008150	biological_process // biological_process // biological_process // biological_process // biological_process // biological_process	no biological data available // no biological data available // no biological data available // no biological data available // no biological data available // no biological data available	GO:0005886 // GO:0009986 // GO:0016020 // GO:0016021 // GO:0005886 // GO:0009986 // GO:0016020 // GO:0016021 // GO:0005886 // GO:0009986 // GO:0016020 // GO:0016021 // GO:0005886 // GO:0009986 // GO:0016020 // GO:0016021 // GO:0005886 // GO:0009986 // GO:0016020 // GO:0016021 // GO:0005886 // GO:0009986 // GO:0016020 // GO:0016021	plasma membrane // cell surface // membrane // integral to membrane // plasma membrane // cell surface // membrane // integral to membrane // plasma membrane // cell surface // membrane // integral to membrane // plasma membrane // cell surface // membrane // integral to membrane // plasma membrane // cell surface // membrane // integral to membrane // plasma membrane // cell surface // membrane …	inferred from direct assay // inferred from direct assay // inferred from electronic annotation // inferred from electronic annotation // inferred from direct assay // inferred from direct assay // inferred from electronic annotation // inferred from electronic annotation // inferred from direct assay // inferred from direct assay // inferred from electronic annotation // inferred from electronic…	GO:0005515 // GO:0030246 // GO:0005515 // GO:0030246 // GO:0005515 // GO:0030246 // GO:0005515 // GO:0030246 // GO:0005515 // GO:0030246 // GO:0005515 // GO:0030246	protein binding // carbohydrate binding // protein binding // carbohydrate binding // protein binding // carbohydrate binding // protein binding // carbohydrate binding // protein binding // carbohydrate binding // protein binding // carbohydrate binding	inferred from physical interaction // inferred from electronic annotation // inferred from physical interaction // inferred from electronic annotation // inferred from physical interaction // inferred from electronic annotation // inferred from physical interaction // inferred from electronic annotation // inferred from physical interaction // inferred from electronic annotation // inferred from …	---	---	Pfam // Pfam	IPR001304 // IPR001304	C-type lectin // C-type lectin	main
10487011	Gatm	glycine amidinotransferase (L-arginine:glycine amidinotransferase)	7.3651	4.96478	-2.40033	0.189421	down	NM_025961 // ENSMUST00000028624 // BC003879 // ENSMUST00000154598 // ENSMUST00000140808 // GENSCAN00000041566	RefSeq // ENSEMBL // GenBank // ENSEMBL // ENSEMBL // ENSEMBL	Mus musculus glycine amidinotransferase (L-arginine:glycine amidinotransferase) (Gatm), nuclear gene encoding mitochondrial protein, mRNA. // cdna:known chromosome:NCBIM37:2:122420203:122437039:-1 gene:ENSMUSG00000027199 gene_biotype:protein_coding transcript_biotype:protein_coding // Mus musculus glycine amidinotransferase (L-arginine:glycine amidinotransferase), mRNA (cDNA clone MGC:6646 IMAGE:…	chr2	-	122420208	122437004	GO:0006601 // GO:0007584 // GO:0010033 // GO:0043434 // GO:0046689 // GO:0006601 // GO:0007584 // GO:0010033 // GO:0043434 // GO:0046689 // GO:0006601 // GO:0007584 // GO:0010033 // GO:0043434 // GO:0046689 // GO:0006601 // GO:0007584 // GO:0010033 // GO:0043434 // GO:0046689 // GO:0006601 // GO:0007584 // GO:0010033 // GO:0043434 // GO:0046689	creatine biosynthetic process // response to nutrient // response to organic substance // response to peptide hormone stimulus // response to mercury ion // creatine biosynthetic process // response to nutrient // response to organic substance // response to peptide hormone stimulus // response to mercury ion // creatine biosynthetic process // response to nutrient // response to organic substanc…	not recorded // not recorded // not recorded // not recorded // not recorded // not recorded // not recorded // not recorded // not recorded // not recorded // not recorded // not recorded // not recorded // not recorded // not recorded // not recorded // not recorded // not recorded // not recorded // not recorded // not recorded // not recorded // not recorded // not recorded // not recorded	GO:0005737 // GO:0005739 // GO:0005743 // GO:0005758 // GO:0016020 // GO:0005737 // GO:0005739 // GO:0005743 // GO:0005758 // GO:0016020 // GO:0005737 // GO:0005739 // GO:0005743 // GO:0005758 // GO:0016020 // GO:0005737 // GO:0005739 // GO:0005743 // GO:0005758 // GO:0016020 // GO:0005737 // GO:0005739 // GO:0005743 // GO:0005758 // GO:0016020	cytoplasm // mitochondrion // mitochondrial inner membrane // mitochondrial intermembrane space // membrane // cytoplasm // mitochondrion // mitochondrial inner membrane // mitochondrial intermembrane space // membrane // cytoplasm // mitochondrion // mitochondrial inner membrane // mitochondrial intermembrane space // membrane // cytoplasm // mitochondrion // mitochondrial inner membrane // mito…	inferred from electronic annotation // inferred from direct assay // inferred from electronic annotation // not recorded // inferred from electronic annotation // inferred from electronic annotation // inferred from direct assay // inferred from electronic annotation // not recorded // inferred from electronic annotation // inferred from electronic annotation // inferred from direct assay // infe…	GO:0015067 // GO:0015068 // GO:0016740 // GO:0016813 // GO:0015067 // GO:0015068 // GO:0016740 // GO:0016813 // GO:0015067 // GO:0015068 // GO:0016740 // GO:0016813 // GO:0015067 // GO:0015068 // GO:0016740 // GO:0016813 // GO:0015067 // GO:0015068 // GO:0016740 // GO:0016813	amidinotransferase activity // glycine amidinotransferase activity // transferase activity // hydrolase activity, acting on carbon-nitrogen (but not peptide) bonds, in linear amidines // amidinotransferase activity // glycine amidinotransferase activity // transferase activity // hydrolase activity, acting on carbon-nitrogen (but not peptide) bonds, in linear amidines // amidinotransferase activi…	not recorded // not recorded // inferred from electronic annotation // inferred from electronic annotation // not recorded // not recorded // inferred from electronic annotation // inferred from electronic annotation // not recorded // not recorded // inferred from electronic annotation // inferred from electronic annotation // not recorded // not recorded // inferred from electronic annotation /…	---	---	---	---	---	main
10404152	Fam65b	family with sequence similarity 65, member B	9.93032	7.54344	-2.38688	0.191195	down	ENSMUST00000110384 // NM_001080381 // NM_178658 // ENSMUST00000091694 // ENSMUST00000038477 // NM_029679 // ENSMUST00000132689 // ENSMUST00000138547 // ENSMUST00000176303 // ENSMUST00000134370 // ENSMUST00000177298 // ENSMUST00000177174 // ENSMUST00000177489 // BC059179 // AK041665 // AK039271 // ENSMUST00000058009 // GENSCAN00000031831	ENSEMBL // RefSeq // RefSeq // ENSEMBL // ENSEMBL // RefSeq // ENSEMBL // ENSEMBL // ENSEMBL // ENSEMBL // ENSEMBL // ENSEMBL // ENSEMBL // GenBank HTC // GenBank HTC // GenBank HTC // ENSEMBL // ENSEMBL	cdna:known chromosome:NCBIM37:13:24730517:24825685:1 gene:ENSMUSG00000036006 gene_biotype:protein_coding transcript_biotype:protein_coding // Mus musculus family with sequence similarity 65, member B (Fam65b), transcript variant 2, mRNA. // Mus musculus family with sequence similarity 65, member B (Fam65b), transcript variant 3, mRNA. // cdna:known chromosome:NCBIM37:13:24706479:24797870:1 gene:E…	chr13	+	24706475	24825679	GO:0008150 // GO:0008150 // GO:0008150 // GO:0008150 // GO:0008150 // GO:0008150 // GO:0008150 // GO:0008150 // GO:0008150 // GO:0008150 // GO:0008150 // GO:0008150 // GO:0008150 // GO:0008150 // GO:0008150 // GO:0008150 // GO:0008150	biological_process // biological_process // biological_process // biological_process // biological_process // biological_process // biological_process // biological_process // biological_process // biological_process // biological_process // biological_process // biological_process // biological_process // biological_process // biological_process // biological_process	no biological data available // no biological data available // no biological data available // no biological data available // no biological data available // no biological data available // no biological data available // no biological data available // no biological data available // no biological data available // no biological data available // no biological data available // no biological d…	GO:0005575 // GO:0005575 // GO:0005575 // GO:0005575 // GO:0005575 // GO:0005575 // GO:0005575 // GO:0005575 // GO:0005575 // GO:0005575 // GO:0005575 // GO:0005575 // GO:0005575 // GO:0005575 // GO:0005575 // GO:0005575 // GO:0005575	cellular_component // cellular_component // cellular_component // cellular_component // cellular_component // cellular_component // cellular_component // cellular_component // cellular_component // cellular_component // cellular_component // cellular_component // cellular_component // cellular_component // cellular_component // cellular_component // cellular_component	no biological data available // no biological data available // no biological data available // no biological data available // no biological data available // no biological data available // no biological data available // no biological data available // no biological data available // no biological data available // no biological data available // no biological data available // no biological d…	GO:0003674 // GO:0003674 // GO:0003674 // GO:0003674 // GO:0003674 // GO:0003674 // GO:0003674 // GO:0003674 // GO:0003674 // GO:0003674 // GO:0003674 // GO:0003674 // GO:0003674 // GO:0003674 // GO:0003674 // GO:0003674 // GO:0003674	molecular_function // molecular_function // molecular_function // molecular_function // molecular_function // molecular_function // molecular_function // molecular_function // molecular_function // molecular_function // molecular_function // molecular_function // molecular_function // molecular_function // molecular_function // molecular_function // molecular_function	no biological data available // no biological data available // no biological data available // no biological data available // no biological data available // no biological data available // no biological data available // no biological data available // no biological data available // no biological data available // no biological data available // no biological data available // no biological d…	---	---	---	---	---	main
10438738	Bcl6	B cell leukemia/lymphoma 6	8.56322	6.20823	-2.35499	0.195469	down	NM_009744 // ENSMUST00000023151 // BC052315 // ENSMUST00000135352	RefSeq // ENSEMBL // GenBank // ENSEMBL	Mus musculus B cell leukemia/lymphoma 6 (Bcl6), mRNA. // cdna:known chromosome:NCBIM37:16:23965138:23988938:-1 gene:ENSMUSG00000022508 gene_biotype:protein_coding transcript_biotype:protein_coding // Mus musculus B-cell leukemia/lymphoma 6, mRNA (cDNA clone MGC:54682 IMAGE:6309948), complete cds. // cdna:known chromosome:NCBIM37:16:23967780:23972466:-1 gene:ENSMUSG00000022508 gene_biotype:protein…	chr16	-	23965138	23988719	GO:0000060 // GO:0000122 // GO:0000122 // GO:0000122 // GO:0000122 // GO:0000902 // GO:0000902 // GO:0001953 // GO:0002467 // GO:0002829 // GO:0006351 // GO:0006355 // GO:0006974 // GO:0007266 // GO:0007283 // GO:0008104 // GO:0008285 // GO:0030036 // GO:0030183 // GO:0030308 // GO:0030890 // GO:0032319 // GO:0032764 // GO:0035024 // GO:0042092 // GO:0042127 // GO:0043065 // GO:0043066 // GO:0043…	protein import into nucleus, translocation // negative regulation of transcription from RNA polymerase II promoter // negative regulation of transcription from RNA polymerase II promoter // negative regulation of transcription from RNA polymerase II promoter // negative regulation of transcription from RNA polymerase II promoter // cell morphogenesis // cell morphogenesis // negative regulation o…	not recorded // inferred from direct assay // inferred from genetic interaction // inferred from mutant phenotype // not recorded // inferred from genetic interaction // inferred from mutant phenotype // inferred from mutant phenotype // inferred from mutant phenotype // inferred from genetic interaction // inferred from electronic annotation // inferred from electronic annotation // not recorded…	GO:0005622 // GO:0005634 // GO:0005634 // GO:0005622 // GO:0005634 // GO:0005634 // GO:0005622 // GO:0005634 // GO:0005634 // GO:0005622 // GO:0005634 // GO:0005634	intracellular // nucleus // nucleus // intracellular // nucleus // nucleus // intracellular // nucleus // nucleus // intracellular // nucleus // nucleus	inferred from electronic annotation // inferred from direct assay // not recorded // inferred from electronic annotation // inferred from direct assay // not recorded // inferred from electronic annotation // inferred from direct assay // not recorded // inferred from electronic annotation // inferred from direct assay // not recorded	GO:0003676 // GO:0003677 // GO:0003682 // GO:0003682 // GO:0003700 // GO:0005515 // GO:0008270 // GO:0031490 // GO:0043565 // GO:0043565 // GO:0046872 // GO:0003676 // GO:0003677 // GO:0003682 // GO:0003682 // GO:0003700 // GO:0005515 // GO:0008270 // GO:0031490 // GO:0043565 // GO:0043565 // GO:0046872 // GO:0003676 // GO:0003677 // GO:0003682 // GO:0003682 // GO:0003700 // GO:0005515 // GO:0008…	nucleic acid binding // DNA binding // chromatin binding // chromatin binding // sequence-specific DNA binding transcription factor activity // protein binding // zinc ion binding // chromatin DNA binding // sequence-specific DNA binding // sequence-specific DNA binding // metal ion binding // nucleic acid binding // DNA binding // chromatin binding // chromatin binding // sequence-specific DNA b…	inferred from electronic annotation // inferred from direct assay // inferred from direct assay // not recorded // not recorded // inferred from physical interaction // inferred from electronic annotation // inferred from direct assay // inferred from direct assay // not recorded // inferred from electronic annotation // inferred from electronic annotation // inferred from direct assay // inferre…	---	---	Pfam // Pfam	IPR007087 // IPR013069	Zinc finger, C2H2 // BTB/POZ	main
10530145	Tlr1	toll-like receptor 1	8.71823	6.36815	-2.35009	0.196134	down	NM_030682 // ENSMUST00000059349 // AF316985	RefSeq // ENSEMBL // GenBank	Mus musculus toll-like receptor 1 (Tlr1), mRNA. // cdna:known chromosome:NCBIM37:5:65316050:65324000:-1 gene:ENSMUSG00000044827 gene_biotype:protein_coding transcript_biotype:protein_coding // Mus musculus toll-like receptor 1 (Tlr1) mRNA, complete cds.	chr5	-	65315925	65323938	GO:0006952 // GO:0006954 // GO:0006955 // GO:0007165 // GO:0007250 // GO:0042116 // GO:0042495 // GO:0042495 // GO:0042535 // GO:0045087 // GO:0045410 // GO:0071727 // GO:0006952 // GO:0006954 // GO:0006955 // GO:0007165 // GO:0007250 // GO:0042116 // GO:0042495 // GO:0042495 // GO:0042535 // GO:0045087 // GO:0045410 // GO:0071727 // GO:0006952 // GO:0006954 // GO:0006955 // GO:0007165 // GO:0007…	defense response // inflammatory response // immune response // signal transduction // activation of NF-kappaB-inducing kinase activity // macrophage activation // detection of triacyl bacterial lipopeptide // detection of triacyl bacterial lipopeptide // positive regulation of tumor necrosis factor biosynthetic process // innate immune response // positive regulation of interleukin-6 biosyntheti…	inferred from mutant phenotype // inferred from electronic annotation // inferred from electronic annotation // inferred from electronic annotation // non-traceable author statement // non-traceable author statement // not recorded // non-traceable author statement // inferred from mutant phenotype // inferred from electronic annotation // inferred from mutant phenotype // not recorded // inferre…	GO:0005622 // GO:0005886 // GO:0016020 // GO:0016021 // GO:0031224 // GO:0031410 // GO:0035354 // GO:0045335 // GO:0005622 // GO:0005886 // GO:0016020 // GO:0016021 // GO:0031224 // GO:0031410 // GO:0035354 // GO:0045335 // GO:0005622 // GO:0005886 // GO:0016020 // GO:0016021 // GO:0031224 // GO:0031410 // GO:0035354 // GO:0045335	intracellular // plasma membrane // membrane // integral to membrane // intrinsic to membrane // cytoplasmic vesicle // Toll-like receptor 1-Toll-like receptor 2 protein complex // phagocytic vesicle // intracellular // plasma membrane // membrane // integral to membrane // intrinsic to membrane // cytoplasmic vesicle // Toll-like receptor 1-Toll-like receptor 2 protein complex // phagocytic vesi…	inferred from electronic annotation // inferred from electronic annotation // non-traceable author statement // inferred from electronic annotation // inferred from electronic annotation // inferred from electronic annotation // not recorded // non-traceable author statement // inferred from electronic annotation // inferred from electronic annotation // non-traceable author statement // inferred…	GO:0004872 // GO:0004888 // GO:0042497 // GO:0046982 // GO:0004872 // GO:0004888 // GO:0042497 // GO:0046982 // GO:0004872 // GO:0004888 // GO:0042497 // GO:0046982	receptor activity // transmembrane signaling receptor activity // triacyl lipopeptide binding // protein heterodimerization activity // receptor activity // transmembrane signaling receptor activity // triacyl lipopeptide binding // protein heterodimerization activity // receptor activity // transmembrane signaling receptor activity // triacyl lipopeptide binding // protein heterodimerization act…	inferred from electronic annotation // non-traceable author statement // non-traceable author statement // not recorded // inferred from electronic annotation // non-traceable author statement // non-traceable author statement // not recorded // inferred from electronic annotation // non-traceable author statement // non-traceable author statement // not recorded	---	---	Pfam // Pfam	IPR000157 // IPR001611	Toll/interleukin-1 receptor homology (TIR) domain // Leucine-rich repeat	main
10358421	Rgs18	regulator of G-protein signaling 18	6.82967	4.48057	-2.3491	0.196268	down	NM_022881 // ENSMUST00000027603 // BC099387	RefSeq // ENSEMBL // GenBank	Mus musculus regulator of G-protein signaling 18 (Rgs18), mRNA. // cdna:known chromosome:NCBIM37:1:146599813:146622565:-1 gene:ENSMUSG00000026357 gene_biotype:protein_coding transcript_biotype:protein_coding // Mus musculus regulator of G-protein signaling 18, mRNA (cDNA clone MGC:117531 IMAGE:30846527), complete cds.	chr1	-	146599968	146622558	GO:0007186 // GO:0008277 // GO:0009968 // GO:0038032 // GO:0007186 // GO:0008277 // GO:0009968 // GO:0038032 // GO:0007186 // GO:0008277 // GO:0009968 // GO:0038032	G-protein coupled receptor signaling pathway // regulation of G-protein coupled receptor protein signaling pathway // negative regulation of signal transduction // termination of G-protein coupled receptor signaling pathway // G-protein coupled receptor signaling pathway // regulation of G-protein coupled receptor protein signaling pathway // negative regulation of signal transduction // terminat…	inferred from physical interaction // inferred from direct assay // inferred from electronic annotation // inferred from electronic annotation // inferred from physical interaction // inferred from direct assay // inferred from electronic annotation // inferred from electronic annotation // inferred from physical interaction // inferred from direct assay // inferred from electronic annotation // …	GO:0005737 // GO:0005886 // GO:0005737 // GO:0005886 // GO:0005737 // GO:0005886	cytoplasm // plasma membrane // cytoplasm // plasma membrane // cytoplasm // plasma membrane	inferred from direct assay // not recorded // inferred from direct assay // not recorded // inferred from direct assay // not recorded	GO:0005096 // GO:0005096 // GO:0005096	GTPase activator activity // GTPase activator activity // GTPase activator activity	inferred from direct assay // inferred from direct assay // inferred from direct assay	---	---	Pfam	IPR000342	Regulator of G protein signalling	main
10581036	Tk2	thymidine kinase 2, mitochondrial	7.56758	5.22016	-2.34742	0.196498	down	NM_021028 // ENSMUST00000050211 // NR_045642 // BC019982	RefSeq // ENSEMBL // RefSeq // GenBank	Mus musculus thymidine kinase 2, mitochondrial (Tk2), nuclear gene encoding mitochondrial protein, transcript variant 1, mRNA. // cdna:known chromosome:NCBIM37:8:106750591:106772458:-1 gene:ENSMUSG00000035824 gene_biotype:protein_coding transcript_biotype:protein_coding // Mus musculus thymidine kinase 2, mitochondrial (Tk2), transcript variant 2, non-coding RNA. // Mus musculus thymidine kinase …	chr8	-	106750594	106772593	GO:0006264 // GO:0009157 // GO:0009262 // GO:0016310 // GO:0016310 // GO:0032042 // GO:0046092 // GO:0046104 // GO:0006264 // GO:0009157 // GO:0009262 // GO:0016310 // GO:0016310 // GO:0032042 // GO:0046092 // GO:0046104 // GO:0006264 // GO:0009157 // GO:0009262 // GO:0016310 // GO:0016310 // GO:0032042 // GO:0046092 // GO:0046104 // GO:0006264 // GO:0009157 // GO:0009262 // GO:0016310 // GO:0016…	mitochondrial DNA replication // deoxyribonucleoside monophosphate biosynthetic process // deoxyribonucleotide metabolic process // phosphorylation // phosphorylation // mitochondrial DNA metabolic process // deoxycytidine metabolic process // thymidine metabolic process // mitochondrial DNA replication // deoxyribonucleoside monophosphate biosynthetic process // deoxyribonucleotide metabolic pro…	inferred from mutant phenotype // not recorded // inferred from mutant phenotype // not recorded // inferred from sequence or structural similarity // inferred from mutant phenotype // not recorded // not recorded // inferred from mutant phenotype // not recorded // inferred from mutant phenotype // not recorded // inferred from sequence or structural similarity // inferred from mutant phenotype …	GO:0005739 // GO:0005739 // GO:0005743 // GO:0005739 // GO:0005739 // GO:0005743 // GO:0005739 // GO:0005739 // GO:0005743 // GO:0005739 // GO:0005739 // GO:0005743	mitochondrion // mitochondrion // mitochondrial inner membrane // mitochondrion // mitochondrion // mitochondrial inner membrane // mitochondrion // mitochondrion // mitochondrial inner membrane // mitochondrion // mitochondrion // mitochondrial inner membrane	inferred from direct assay // not recorded // inferred from direct assay // inferred from direct assay // not recorded // inferred from direct assay // inferred from direct assay // not recorded // inferred from direct assay // inferred from direct assay // not recorded // inferred from direct assay	GO:0004137 // GO:0004797 // GO:0004797 // GO:0016301 // GO:0004137 // GO:0004797 // GO:0004797 // GO:0016301 // GO:0004137 // GO:0004797 // GO:0004797 // GO:0016301 // GO:0004137 // GO:0004797 // GO:0004797 // GO:0016301	deoxycytidine kinase activity // thymidine kinase activity // thymidine kinase activity // kinase activity // deoxycytidine kinase activity // thymidine kinase activity // thymidine kinase activity // kinase activity // deoxycytidine kinase activity // thymidine kinase activity // thymidine kinase activity // kinase activity // deoxycytidine kinase activity // thymidine kinase activity // thymidi…	not recorded // not recorded // inferred from sequence or structural similarity // inferred from electronic annotation // not recorded // not recorded // inferred from sequence or structural similarity // inferred from electronic annotation // not recorded // not recorded // inferred from sequence or structural similarity // inferred from electronic annotation // not recorded // not recorded // i…	---	---	Pfam	IPR002624	Deoxynucleoside kinase	main
10606654	Xkrx	X Kell blood group precursor related X linked	6.0601	3.72682	-2.33329	0.198431	down	NM_183319 // ENSMUST00000033611 // AY534249	RefSeq // ENSEMBL // GenBank	Mus musculus X Kell blood group precursor related X linked (Xkrx), mRNA. // cdna:known chromosome:NCBIM37:X:130683582:130696467:-1 gene:ENSMUSG00000031258 gene_biotype:protein_coding transcript_biotype:protein_coding // Mus musculus XK-related protein 2 mRNA, complete cds.	chrX	-	130683584	130696467	GO:0008150 // GO:0008150 // GO:0008150	biological_process // biological_process // biological_process	no biological data available // no biological data available // no biological data available	GO:0005575 // GO:0016020 // GO:0016021 // GO:0005575 // GO:0016020 // GO:0016021 // GO:0005575 // GO:0016020 // GO:0016021	cellular_component // membrane // integral to membrane // cellular_component // membrane // integral to membrane // cellular_component // membrane // integral to membrane	no biological data available // inferred from electronic annotation // inferred from electronic annotation // no biological data available // inferred from electronic annotation // inferred from electronic annotation // no biological data available // inferred from electronic annotation // inferred from electronic annotation	GO:0003674 // GO:0003674 // GO:0003674	molecular_function // molecular_function // molecular_function	no biological data available // no biological data available // no biological data available	---	---	Pfam	IPR018629	Transport protein XK	main
[truncated: 1,184 more rows]

## Sheet: Exp2
Probe Set ID	Gene Symbol	Gene Description	1-Signal	4-Signal	log2(4/1)	fold change(4/1)	regulation	mRNA Accession	mRNA Source	mRna - Description	Chromosome	Strand	Start	Stop	GO Biological Process ID	GO Biological Process Term	GO Biological Process Evidence	GO Cellular Component ID	GO Cellular Component Term	GO Cellular Component Evidence	GO Molecular Function ID	GO Molecular Function Term	GO Molecular Function Evidence	Pathway Source	Pathway Name	Protein Domains - Source	Protein Domains - Accession or domain name	Protein Domains - Description	category
[truncated: 1,653 more rows]

## Sheet: Exp3
Probe Set ID	Gene Symbol	Gene Description	2-Signal	4-Signal	log2(4/2)	fold change(4/2)	regulation	mRNA Accession	mRNA Source	mRna - Description	Chromosome	Strand	Start	Stop	GO Biological Process ID	GO Biological Process Term	GO Biological Process Evidence	GO Cellular Component ID	GO Cellular Component Term	GO Cellular Component Evidence	GO Molecular Function ID	GO Molecular Function Term	GO Molecular Function Evidence	Pathway Source	Pathway Name	Protein Domains - Source	Protein Domains - Accession or domain name	Protein Domains - Description	category
[truncated: 1,529 more rows]
